# Supplementary material for: Abrupt high-latitude climate events and decoupled seasonal trends during the Eemian
Source: Nat Commun. 2018 Jul 20;9:2851. doi: 10.1038/s41467-018-05314-1 (PMC6054633; doi:10.1038/s41467-018-05314-1)
Supplement: Supplementary file 4 — Supplementary Data 1 [file 41467_2018_5314_MOESM4_ESM.xlsx]

## Sheet: Info
CITATION	Salonen JS, Helmens KF, Brendryen J, Väliranta M, Goring S, Korpela M, Kylander M, Philip A, Plikk A, Renssen H, Luoto M (2018) Abrupt high-latitude climate events and decoupled seasonal trends during the Eemian. Nature communications, in press.
SHEET DESCRIPTION
Pollen	Pollen data (raw counts). Also includes stomata and non-pollen palynomorphs.
Macrofossils	Plant macrofossil data.
Pollen_pct	Pollen data, in percentages and synthesized with the taxonomy of the calibration data (sheet Calib_data).
Calib_data	Calibration data for pollen–climate reconstruction models. First columns include metadata and climate variables, followed by the pollen data.
Tjul	Mean July air temperature reconstruction (individual methods, median, and smoothed median).
Tjan	Mean January air temperature reconstruction (individual methods, median, and smoothed median).

## Sheet: Pollen
Sample	Depth	Age_ka	Age_error_1sigma	Borehole	Pollen_zone	Terrestrial_sum	Stoma_Picea	Stoma_Pinus	Stoma_Larix	Stoma_Juniperus	Stoma_undiff	Betula_undiff	Betula_nana	Betula_tree	Alnus	Carpinus	Corylus	Frangula	Fraxinus	Juniperus	Larix_type	Picea	Pinus	Populus	Quercus	Salix	Tilia	Ulmus	Ambrosia_type	Anthemis_type	Artemisia	Aster_type	Asteraceae_undiff	Brassicaceae	Calluna	Caryophyllaceae	cf_Agrimonia_eupatoria	cf_Humulus_Cannabis	cf_Myricaria_germanica	cf_Sambucus_racemosa	cf_Teucrium	Chenopodiaceae	Circaea_lutetiana	Cirsium	Com_lig	Cyperaceae	Epilobium	Ericaceae	Filipendula
901-16	15.76	117.379	0.2509	901	7	431.5						2		138	61					9		0.5	37			3										1										73
901-15	15.8	117.433	0.2509	901	7	428						1	1	125	68					12		2.5	39.5			5						1														74
901-14	15.84	117.487	0.2509	901	7	250.5						4		135	34					1		2.5	28			3					7															7		2	1
901-13	15.86	117.513	0.2533	901	6	375								67	18		4			4	1	56	193		1	2													1							6		2
901-12	15.89	117.554	0.2607	901	6	316								50	7		2			1		48	165			6																				15
901-11	15.955	117.641	0.2768	901	6	256								82	15		3			2		48	45		2	2				1	3					2									1	9		1
901-10	15.98	117.674	0.2829	901	6	361							2	55	12		2			3		35.5	226.5			1													1			1				4
459	15.98	117.674	0.2829	Sokli 4/2010	6	235.5						7	2	35	3		6			2		24	108.5			2																				12			1
458	15.995	117.695	0.2866	Sokli 4/2010	6	439		2				7	2	71	12							39	246		1	3						2				1										15			2
456	16.03	117.742	0.2953	Sokli 4/2010	6	390.5						5	6	47	12							52	211.5			2						1														9
454	16.07	117.795	0.3051	Sokli 4/2010	6	432						2	1	80	12							45	242			2					1	1				1										11		7	2
452	16.11	117.849	0.315	Sokli 4/2010	6	242						8	3	30	15		1					6	159			1					1															7
450	16.155	117.909	0.3261	Sokli 4/2010	6	353						3	3	67	7						1	27	195			1																		1		7		1	3
447	16.21	117.983	0.3397	Sokli 4/2010	6	220.5	1					10	1	37	4					1		12.5	125		1	2																				3		1	1
446	16.235	118.017	0.3458	Sokli 4/2010	6	439		1				3		57	10							50	238			3																		1		22		5	3
442	16.33	118.144	0.3692	Sokli 4/2010	6	404.5						3		52	24					1	3	56	200.5			2		1							1				2							15		1	2
440	16.37	118.198	0.3791	Sokli 4/2010	6	374	2		2			6		63	12		3		1			39	171	1		3					1	1														16		1
437	16.43	118.278	0.3899	Sokli 4/2010	6	380.5	1					6		54	17		2					42.5	187		1	1		1																		29
434	16.49	118.359	0.3998	Sokli 4/2010	6	232	1					4		38	7							19	123			1																				13			2
432	16.53	118.413	0.4063	Sokli 4/2010	6	374						2		58	16							36.5	186.5			2											1									15		2	1
428	16.59	118.493	0.4161	Sokli 4/2010	6	387		1	3			6		87	21		1			2	1	29	175		1	2					1											2				17
426	16.63	118.547	0.4226	Sokli 4/2010	6	452.5	2					3	1	70	20		3			2		49	240.5		1	1																1				17		2	1
424	16.67	118.6	0.4292	Sokli 4/2010	6	483	1					5	1	103	17		2					55	224			8		1																		21		1
421	16.73	118.681	0.439	Sokli 4/2010	6	330.5			1			3		41	9		4		1			29	192.5	1		4										1										12			3
418	16.79	118.761	0.4488	Sokli 4/2010	6	475			1			4		105	20	1	2					42	213			2																				28			1
416	16.83	118.815	0.4553	Sokli 4/2010	6	258.5	1	1				4		40	16		1	1				37	123.5		1	2						1							1							7
413	16.89	118.896	0.4651	Sokli 4/2010	6	428								95	14		2				1	25	187			4																				23		1	1
411	16.93	118.949	0.471	Sokli 4/2010	6	374						3		72	15		3			1		47.5	177.5		1	4																				9			2
409	16.97	119.003	0.4757	Sokli 4/2010	6	441						4		70	13						2	67	225		1	3																				13		1
407	17.01	119.057	0.4804	Sokli 4/2010	6	419								90	12		2					79	179			2						1				1										10		2	2
406	17.03	119.083	0.4828	Sokli 4/2010	6	380.5						2		54	11							59.5	222			1																1				1
405	17.05	119.11	0.4852	Sokli 4/2010	6	442.5						4	2	78	17		5			8		41	206.5																1							26		2
404	17.07	119.137	0.4876	Sokli 4/2010	6	392						3		74	23	2	2			8		33	163		2	1					1															27		1
403	17.09	119.164	0.4899	Sokli 4/2010	6	368.5						2	2	59	16		2			1		51	201.5			2					1															6		1
402	17.11	119.191	0.4923	Sokli 4/2010	6	437.5	1	1				2		71	12		2			10		43	218.5		1	3		1											1							20
401	17.13	119.218	0.4947	Sokli 4/2010	6	418.5						4		61	9		1			1		42.5	229		1	4																				20			3
400	17.15	119.244	0.497	Sokli 4/2010	6	406				1	1			62	14		2			2		35.5	218.5			2													1							25		2
398	17.19	119.298	0.5018	Sokli 4/2010	6	376.5				1		3		45	6		1			2		20.5	216			6					1	1														32		2	1
397	17.21	119.325	0.5041	Sokli 4/2010	6	410.5				2	1	2	2	66	12					5	1	61	204.5		1	4		1			1								1							11
396	17.23	119.352	0.5065	Sokli 4/2010	6	398.5	1					7	1	89	21		3					43	166.5			2					1															19			1
395	17.25	119.379	0.5089	Sokli 4/2010	6	325				1		1	2	57	15					2		36	157			2						1														17
393	17.29	119.432	0.5136	Sokli 4/2010	6	393						1	2	50	7		1			5		41	220			5		1	1							1										18
392	17.31	119.459	0.516	Sokli 4/2010	6	489.5		1				1		92	16		3			4	1	49	259.5			4						1							2							16		1
391	17.33	119.486	0.5184	Sokli 4/2010	6	269	3	1				13		28	15		1				1	14	179			2													1							4
389	17.37	119.54	0.5231	Sokli 4/2010	6	398.5						6	12	43	6		1			2		31.5	206	1		4					1															33		5
388	17.39	119.567	0.5255	Sokli 4/2010	6	345						4	15	27	8							13.5	193.5			2					1								1							23		1
386	17.43	119.62	0.5302	Sokli 4/2010	6	428						2		69	22		3				1	49.5	246.5			3												1								8			1
385	17.45	119.647	0.5325	Sokli 4/2010	6	474		2					1	63	20		2			10	1	65	258			2					1								1							20
384	17.47	119.674	0.5344	Sokli 4/2010	6	371						1		49	14					4	3	28	237			2																				16
383	17.49	119.701	0.5362	Sokli 4/2010	6	438						1	1	19	9		4			8		71.5	271.5			4					1	1														24
381	17.53	119.754	0.5399	Sokli 4/2010	6	440.5						2	2	71	21		1		1	2		47.5	236		1	2													1							18		4	2
379	17.57	119.808	0.5435	Sokli 4/2010	6	400		1				0	1	78	14		3			2		46	204		1	3					1					1			1							15
376	17.63	119.889	0.549	Sokli 4/2010	6	344.5	1	1				2	1	77	19	2	3				1	21	188.5			3																				10
374	17.67	119.942	0.5527	Sokli 4/2010	6	526						3	1	129	21		10			2		47.5	260.5		1	5					1															18		1
371	17.73	120.023	0.5582	Sokli 4/2010	6	313		1				0	1	62	12		2			5		21.5	179.5			2		1																		14
369	17.77	120.076	0.5619	Sokli 4/2010	6	401.5		1	1			1	1	96	22		6			4		27	203.5		1	2													1							14
366	17.83	120.157	0.5674	Sokli 4/2010	6	400		1				5	4	74	26		2			3	2	24	222			1													1							17			1
361	17.93	120.291	0.5766	Sokli 4/2010	6	408	1			1		1	2	80	17		4			1		41.5	230.5								1															11		2	2
356	18.03	120.425	0.585	Sokli 4/2010	5	408.5						3		58	14		4				3	50	249.5			1		1																		4			2
351	18.13	120.56	0.5925	Sokli 4/2010	5	426							1	52	13	1	2			6	2	33	281			3					1															14
349	18.17	120.613	0.5955	Sokli 4/2010	5	400	1	3		1		4	3	43	16		5			3		45	258		1			1			1								1							8		1
346	18.23	120.694	0.6	Sokli 4/2010	5	378						6		54	16		4			2	2	32.5	242.5	1		2																				3			1
344	18.27	120.747	0.603	Sokli 4/2010	5	438	1	4				1		61	19		5			8		27	273		2	1																				14		2
341	18.33	120.828	0.6075	Sokli 4/2010	5	404.5		1				1		61	12		1		1	3		51.5	253		2	2													1							8			1
339	18.37	120.882	0.6106	Sokli 4/2010	5	451		1				3	1	68	18		3			2		55.5	285.5			1																				3		1
336	18.43	120.962	0.6151	Sokli 4/2010	5	397.5		3				2		40	19		1					45	264.5		1	2													2							8		2	1
334	18.47	121.016	0.6181	Sokli 4/2010	5	440.5						5		49	11		3			4		40	306.5		1	1		2											2							4		1
330	18.53	121.096	0.6226	Sokli 4/2010	5	390	1			1		1	1	78	24		1			8		35	198		1	1													1				1			21			1
328	18.57	121.15	0.6252	Sokli 4/2010	5	478.5	1							74	13		5			4		47	314.5			1																				6		1
325	18.63	121.231	0.6288	Sokli 4/2010	5	311.5	1					2	3	44	11					1	1	30.5	189			1																				8			1
323	18.67	121.284	0.6312	Sokli 4/2010	5	409.5	1					1		51	20		1			3		48.5	251			1													1							15
320	18.73	121.365	0.6348	Sokli 4/2010	5	415	2	1					1	55	17		2			4	1	52.5	258.5			1		1											1	1						7
318	18.77	121.418	0.6371	Sokli 4/2010	5	472						8	2	58	12		4			1		46	314			1													1							7
315	18.83	121.499	0.6407	Sokli 4/2010	5	252	1	1				1		31	5		2			1		22.5	164.5			2												1	1							8		1
313	18.87	121.553	0.6431	Sokli 4/2010	5	363						1		33	10		1		1		2	40	251		1																					10
310	18.93	121.633	0.6467	Sokli 4/2010	5	429.5	1	2		1		2		44	7		3		1	9		50	291.5																1		1					7		1
308	18.97	121.687	0.6491	Sokli 4/2010	5	407.5								47	10		4			5		29	283.5			1					1															9
305	19.03	121.767	0.6526	Sokli 4/2010	5	336.5	1							37	13					1		29	232.5																							9			1
302	19.09	121.848	0.6562	Sokli 4/2010	5	454.5	2				1	1		58	9		3			4		42.5	311			3					1				1											6
300	19.13	121.902	0.6583	Sokli 4/2010	5	434	1					1		50	18				1	3		48	286																							11
298	19.17	121.955	0.6599	Sokli 4/2010	5	377.5					1	1		23	8		1			3		51	277.5																							2		1
295	19.23	122.036	0.6624	Sokli 4/2010	5	397.5						1		43	10		4					35.5	274		1	1																				11			1
293	19.27	122.089	0.664	Sokli 4/2010	5	409.5		1		1	1	6		36	7		2			4		29	296.5		1	1					2				1											10
290	19.33	122.17	0.6665	Sokli 4/2010	5	420						1	4	53	6		4			4		44	274			2													1							18
288	19.37	122.224	0.6681	Sokli 4/2010	5	428.5	1			1				56	8		2			4		35.5	295																1							10		1
285	19.43	122.304	0.6706	Sokli 4/2010	5	375.5	1					3	3	51	2		3			1		28	275.5			1													1							5
283	19.47	122.358	0.6722	Sokli 4/2010	5	438.5	1	4				5	2	68	18		3			6		25	293.5			1													2							4		2
279	19.53	122.438	0.6747	Sokli 4/2010	5	431.5	1	1				1	2	66	20	1	3		1	2		34.5	279			1													1			1				7		1
276	19.59	122.519	0.6772	Sokli 4/2010	5	499		2				1		39	18		5		1	3		42	371																2							9
274	19.63	122.572	0.6788	Sokli 4/2010	5	385						2		68	16					3	1	21.5	255.5			1		1																		5		1	1
272	19.67	122.626	0.6804	Sokli 4/2010	5	505.5	1	1				1		66	27		9			6		34.5	341		1	3		1				1			1				1							8
269	19.73	122.707	0.6823	Sokli 4/2010	5	437.5		1						70	18		2		2	1		45	281.5			2													4							4
267	19.77	122.76	0.6835	Sokli 4/2010	5	381						3	1	51	11		5			7		22.5	257.5																			1				7
264	19.83	122.841	0.6853	Sokli 4/2010	5	407.5	1					3		61	23		1					23.5	279					1																		2		1
262	19.87	122.895	0.6865	Sokli 4/2010	5	429					1	1		69	19		4			9		25.5	275.5			3													1			1				10		1
258	19.95	123.002	0.6889	Sokli 4/2010	5	402	1	1				1	1	78	28		5			1		18	243			2		1											1							10		2
256	19.99	123.056	0.69	Sokli 4/2010	5	401		1		2	1			35	20		1			4		13	304		2	1													3							8
254	20.03	123.109	0.6912	Sokli 4/2010	5	427								69	28		1					20.5	284.5		3	2					3															8		1
252	20.07	123.163	0.6924	Sokli 4/2010	5	481.5		1			2	2	1	58	23		3			5		34	315.5			1					1								1							14		3
249	20.13	123.243	0.6942	Sokli 4/2010	5	395	1	2				1		69	15		2			2		16.5	263.5																4							11
247	20.17	123.297	0.6954	Sokli 4/2010	5	444.5		1				1		48	18		1			3		28.5	318									1	1												1	12		1
244	20.23	123.378	0.6972	Sokli 4/2010	5	377.5	2					1	1	64	19				1	1	1	27.5	235																							10
242	20.27	123.431	0.6984	Sokli 4/2010	5	444		2						37	19		4			2	1	28	329			1						1							1							13
239	20.33	123.512	0.7005	Sokli 4/2010	5	387.5	2					6	3	32	12				1	2		16.5	303			2													2			1				3
237	20.37	123.565	0.7018	Sokli 4/2010	5	439.5	1	1				1		42	17					4		31	310.5								1								1							16
234	20.43	123.646	0.7038	Sokli 4/2010	5	374.5		1						45	14		1					23	272.5	1		1																				8		1
232	20.47	123.7	0.7052	Sokli 4/2010	5	423						1		43	13		1			7		20	319								1								3							6
228	20.735	124.055	0.7141	Sokli 4/2010	5	425.5	1	1		1		3	2	37	12					2	1	25.5	328			1																				7			1
226	20.77	124.102	0.7153	Sokli 4/2010	5	356	1					1		32	13					2		27	261			1				1									2							3
223	20.83	124.183	0.7166	Sokli 4/2010	5	406.5						6	1	58	30		2					17	272.5			1					1								1							4
221	20.87	124.236	0.7165	Sokli 4/2010	5	405						1		42	16					1		30	298			1																				5
218	20.93	124.317	0.7162	Sokli 4/2010	5	316.5						1		29	17					6		19	216.5			1					1								3			1				12
216	20.97	124.371	0.716	Sokli 4/2010	5	447		3			2	1	2	41	23					3		19.5	339.5																1			1				8		1
213	21.03	124.451	0.7158	Sokli 4/2010	5	410						2	1	59	26							20	279						1		1								3							6			4
211	21.07	124.505	0.7156	Sokli 4/2010	5	404						2	2	51	11		2			1		10.5	304.5																1							8
208	21.13	124.585	0.7154	Sokli 4/2010	5	438						1	3	71	23					3		22.5	294.5					1											3							6
205	21.19	124.666	0.7151	Sokli 4/2010	5	428		3				5		59	22					3		16	307	1		1		1																		9		1
203	21.23	124.72	0.7149	Sokli 4/2010	5	403.5						1		72	15							15.5	291			1													1							3			1
201	21.27	124.773	0.7148	Sokli 4/2010	5	400.5		1				2	1	57	28					3		13	278.5			1													3							9
198	21.33	124.854	0.7145	Sokli 4/2010	5	401						3	2	73	25					2		19	253			3					1	1				1			2							9
196	21.37	124.907	0.7143	Sokli 4/2010	5	430						3		74	13					5		9.5	304.5		1	1					1															12
193	21.43	124.988	0.7128	Sokli 4/2010	5	394.5						1		86	22					1		11.5	252		1	4					1															10			1
191	21.47	125.042	0.7116	Sokli 4/2010	5	404.5	1				1	6	1	77	10					7		18.5	273			1													1							5
188	21.53	125.122	0.7099	Sokli 4/2010	5	402.5	1						1	86	17					5		22	261.5			1													1							3		1	1
186	21.575	125.183	0.7086	Sokli 4/2010	5	426.5	1	2			1	2		54	25					5		17.5	306			4					1								2							8		1
183	21.63	125.256	0.707	Sokli 4/2010	5	408.5						1		84	18			1				22.5	272			1																1				2
181	21.67	125.31	0.7059	Sokli 4/2010	5	411.5	3					1		54	18					2		14	312.5																1							4
178	21.73	125.39	0.7041	Sokli 4/2010	5	409						1		75	25				1	5	1	18	260		1	3	1				1															7		2
176	21.77	125.444	0.703	Sokli 4/2010	5	440.5		1			1	5		70	10					7		20.5	311			1		1											1			1				9
173	21.83	125.525	0.7012	Sokli 4/2010	5	427.5						1		54	9							22.5	332												1											2		1
170	21.89	125.605	0.6995	Sokli 4/2010	5	417.5	1					4	1	56	21					3		17	287.5			4					1								2							15
168	21.93	125.659	0.6983	Sokli 4/2010	5	403.5	2							63	14					7		23	280.5																2							11
166	21.97	125.713	0.6973	Sokli 4/2010	5	485.5						4	1	39	11					7		21	377.5			3					1								3							9
163	22.03	125.793	0.6958	Sokli 4/2010	5	353						6	2	44	11					1	1	12	248		1	1					2								1							9			1
161	22.07	125.847	0.6948	Sokli 4/2010	5	368								54	17					5		14.5	260.5			1																				14
158	22.13	125.927	0.6932	Sokli 4/2010	5	425.5						1		68	20					5		26	292.5			1													1							7		1
156	22.17	125.981	0.6922	Sokli 4/2010	5	462.5						1		56	20	1				6		38	314.5			3		1			2								3							13
153	22.23	126.061	0.6907	Sokli 4/2010	5	433						2		57	12							35	316			3																				3
151	22.27	126.115	0.6897	Sokli 4/2010	5	436.5		1				4		81	9					14		20.5	276			6													2							17
148	22.33	126.196	0.6882	Sokli 4/2010	5	367						1		49	6					7		20.5	268.5																							8		1	1
145	22.39	126.276	0.6867	Sokli 4/2010	5	417.5								69	9					12		23.5	271		1	7													1							14		2
143	22.43	126.33	0.6856	Sokli 4/2010	5	404						1		69	5	1				2		35	281								1															4
140	22.49	126.41	0.6841	Sokli 4/2010	5	430						1	1	82	6					13		24	283			4					1								1			1				5	1	1
138	22.53	126.464	0.6828	Sokli 4/2010	4	455.5							2	160	10					3	1	29.5	228			2	1				1								2							5			1
135	22.59	126.545	0.6803	Sokli 4/2010	4	465						1	1	196	14					19		16	171			7					1								7			1				17		2
133	22.63	126.598	0.6787	Sokli 4/2010	4	395						3		165	2					1		6.5	179.5			1					1	1							1							14		1	2
130	22.69	126.679	0.6763	Sokli 4/2010	4	428						1	2	159	9					27	1	15	182			7													6							11		1
128	22.73	126.732	0.6746	Sokli 4/2010	4	512						4	4	219	10					12		15	196			9					2	3							3							15		4	3
125	22.79	126.813	0.6722	Sokli 4/2010	4	404.5						1		150	10					32		9	151.5			12						1							6							18
123	22.83	126.867	0.6705	Sokli 4/2010	4	421.5								178	5							20	167.5			2				1									2							17			3
120	22.89	126.947	0.6681	Sokli 4/2010	4	396				1		2	5	56	2					41		9	245			5																				19
118	22.93	127.001	0.6665	Sokli 4/2010	4	410						3	2	203	9					6		20	144			5					1	1							3			1				4		1	1
117	22.95	127.028	0.6656	Sokli 4/2010	4	415.5						1		174	7					20		11	176.5			3												1	4							10
116	22.97	127.054	0.6648	Sokli 4/2010	4	420.5						2	1	181	4					29		11	150.5			3						3							6			1				13
115	22.99	127.081	0.664	Sokli 4/2010	4	437.5		1				1	2	185	6					23		8.5	189			2					1								1							11
114	23.01	127.108	0.6632	Sokli 4/2010	4	425						1	1	144	11					38		14	173			9													2							16		1
113	23.03	127.135	0.6624	Sokli 4/2010	4	426.5						1		172	7					6		8	193.5			8													1			1				8		1	1
112	23.05	127.162	0.6616	Sokli 4/2010	4	462						0	1	156	9					47		11	190			8					3	1				1			5			1				16		1
110	23.09	127.216	0.6599	Sokli 4/2010	4	453				2		2		153	20					57		16	167			12													4							13
109	23.11	127.242	0.6591	Sokli 4/2010	4	393						3		164	15		1			47		5.5	120.5			9													2							11		1	1
108	23.13	127.269	0.6583	Sokli 4/2010	4	424						2	5	196	22					7		4	149			10																				17
107	23.15	127.296	0.6575	Sokli 4/2010	4	404.5						3	1	194	9					24		8.5	127			6													1							15		2
105	23.19	127.35	0.6558	Sokli 4/2010	4	405				1		3		195	6					11		10	142			5						1							5							13
104	23.21	127.377	0.655	Sokli 4/2010	4	442						13	4	228	9					13		10	135			11					3								1							3
103	23.23	127.403	0.6542	Sokli 4/2010	4	377						3		205	3					14		6	111			11																				8		1	1
102	23.25	127.43	0.6534	Sokli 4/2010	4	429						1	5	183	10					19		10.5	156.5			7					1	1														20		3
101	23.27	127.457	0.6526	Sokli 4/2010	4	342						4	1	193	4					12		1	84			18			1		1															11
100	23.29	127.484	0.6518	Sokli 4/2010	4	432						6	4	219	7					22		5.5	122.5			17						1		1					1							7		2
99	23.31	127.511	0.6509	Sokli 4/2010	4	398.5							1	181	6					2		14	136.5			17													1							16		1	2
98	23.33	127.538	0.6501	Sokli 4/2010	4	430						3	6	207	5					26		7	114			24				1									2			1				10		1
97	23.35	127.564	0.6493	Sokli 4/2010	4	431.5						1		204	12					12		7	122.5			13						1							1							21		3	3
96	23.37	127.591	0.6485	Sokli 4/2010	4	434.5						8	5	197	4					6		6	108.5			35			1		1	1										1				18		4	1
95	23.39	127.618	0.6477	Sokli 4/2010	4	433						3	5	140	14							9.5	149.5		1	30					2	1										1				21		2	2
94	23.41	127.645	0.6469	Sokli 4/2010	3	404						3	6	80	13		1			10		9	201			19					2	1							2			1				13		1
93	23.43	127.672	0.646	Sokli 4/2010	3	430						7	3	75	16					2		16	238			12			1		2								1					1		16		1
92	23.45	127.699	0.6452	Sokli 4/2010	3	430						2	4	61	12					4	1	21	295			5					2								2							12
90	23.49	127.752	0.6436	Sokli 4/2010	3	435				1		1	2	58	16				1	2		12	326			1		1											3							8		2
87	23.55	127.833	0.6411	Sokli 4/2010	3	406.5								103	20							15.5	240		1	4																				8		2	1
85	23.59	127.886	0.6395	Sokli 4/2010	3	414								56	14					7	1	11	307								1								5							3
83	23.63	127.94	0.6378	Sokli 4/2010	3	425.5							1	53	18					3		16.5	310			4													1							12			1
80	23.69	128.021	0.6354	Sokli 4/2010	3	421.5	1						1	111	17		1			8	1	12.5	251			1													2			1				2		1
78	23.73	128.074	0.6337	Sokli 4/2010	3	434						2		107	14					4		6	259			2			1							1			3							18			1
75	23.79	128.155	0.6313	Sokli 4/2010	3	403.5	1					3	5	118	17					6	2	19	213.5		1	1		2							1											8
73	23.83	128.209	0.6296	Sokli 4/2010	3	470.5		1						125	27					3		19	276.5			3													2							7		1	1
70	23.89	128.289	0.6272	Sokli 4/2010	3	414						1	3	106	20					11		16	235		1	2		1											1							8		2
68	23.93	128.343	0.6255	Sokli 4/2010	3	438.5		1						64	17		1			4	1	17	314.5			1																1				9
65	23.99	128.423	0.6231	Sokli 4/2010	3	416						1		107	25					17		30	213				1												3			2				5		3
63	24.03	128.477	0.6214	Sokli 4/2010	3	428.5								101	12					1		12.5	282																1							8			2
61	24.07	128.531	0.6198	Sokli 4/2010	3	416.5						1	4	89	26					14		23	238.5			2		1				1		1					1			1				4		1
58	24.13	128.611	0.6139	Sokli 4/2010	3	461.5							3	91	18					2		37.5	300																2			1				6
55	24.19	128.692	0.6078	Sokli 4/2010	3	452.5						2	1	99	17					4		24.5	288			1						1							2			1				7		1
53	24.23	128.745	0.6038	Sokli 4/2010	3	409								79	13					3		16	281																							9		2	1
50	24.29	128.826	0.5978	Sokli 4/2010	3	453.5		1				1	1	104	8					5		15.5	294					1			1								1							10		1
48	24.33	128.879	0.5937	Sokli 4/2010	3	449.5							2	106	17					14		13.5	266	1		5													2							10		2
46	24.37	128.933	0.5897	Sokli 4/2010	3	438		1				4		36	24					4		3	324	1		2																				9			2
45	24.39	128.96	0.5877	Sokli 4/2010	3	401		1					2	100	40					26		2	213			3			1										1							3		1
43	24.43	129.014	0.5836	Sokli 4/2010	3	403.5								68	23					11		10.5	278																							4		1
40	24.49	129.094	0.5776	Sokli 4/2010	3	388		1						100	25					39		6.5	188.5			5					1								2							9
38	24.545	129.168	0.572	Sokli 4/2010	3	402								111	27				1	1		3	224			3					1	1														19
37	24.565	129.195	0.57	Sokli 4/2010	3	306						6	3	137	17					1		4	113			4																				3		1
34	24.625	129.275	0.564	Sokli 4/2010	3	412							2	117	31					28		3	209			4						1		2												9		2
32	24.665	129.329	0.5599	Sokli 4/2010	2	224						2		125	11					6			55			2					2	1														2
29	24.725	129.41	0.5537	Sokli 4/2010	2	407						7	4	243	39					13		2	74			1					1															4		1
26	24.785	129.49	0.5474	Sokli 4/2010	2	463						13	8	357	36					2		2	12			9																				7			1
24	24.825	129.544	0.5433	Sokli 4/2010	2	325						15	19	166	48					30			17			9		2																		8
21	24.885	129.624	0.5371	Sokli 4/2010	2	224.5						35	47	88	17					13			2.5			8					1															2
19	24.925	129.678	0.5329	Sokli 4/2010	2	417.5				1		27	22	291	27					1		1	18.5			4					1															1		2
16	24.985	129.758	0.5267	Sokli 4/2010	2	403.5						10	8	239	15					33		1	17.5			9					3		2						1							20		2
14	25.025	129.812	0.5225	Sokli 4/2010	2	386.5						10	20	169	17					10		1.5	42			28				1	1								2			2				25		3
12	25.065	129.866	0.5184	Sokli 4/2010	2	442.5						32	20	280	15					2		2.5	16	2		18					3											1				8		9
9	25.125	129.946	0.5122	Sokli 4/2010	2	470.5						22	5	196	23					5		5.5	63		2	18				3	9	1										2				36		9
5	25.205	130.003	0.508	Sokli 4/2010	1	250						39	34	86	11							3	36			4					1											1			1	3		10
2	25.3775	130.016	0.5082	Sokli 4/2010	1	222.5				1		45	18	83	7					2	1	6.5	30						1		1					1						1				5		1	1
1p	25.805	130.049	0.5095	Sokli 4/2010	1	244.5						27	27	86	10					4		4.5	30			8				3	4	1							1							9		10
2p	26.285	130.086	0.5126	Sokli 4/2010	1	246.5						37	62	55	17							5	12.5			12			1		1			1								1			1	9		5
4p	27.255	130.161	0.5237	Sokli 4/2010	1	324.5						35	40	84	5					2		10	93.5			5									2											21		7	1
6p	28.405	130.25	0.5449	Sokli 4/2010	1	273.5						41	49	63	12					2		9.5	37			9				1	1	1							1							8		11
[truncated: 91 more columns]

## Sheet: Macrofossils
Depth	Alnus_seed	Animal_remains	Betula_bark/leaf	Betula_bud_scale	Bryophytes_(mixed)	Bryozoa_(pecti)	Callitriche_cf._cophocarpa_seed	callitriche_hermaphroditica_seed	Callitriche_sp._seed	Carex_seed	Chara_oospore	Charcoal	chiro	Cirsium_sp._seed	Conifer_bark	Conifer_seed_wing_or_scale_remain	Cristatella_statoblast	Daphnia_ephippium	Equisetum	Fish_remains	Fungi_sclerotia	Gloeotrichia-type	Mite	Myriophyllum_vegetative_remains	Nana_seed	Nitella_oospore	Picea_needle	Pinus_needle	Plumatella	Polytrichum_no_teeth	Polytrichum_teeth	Potamogeton_berchtoldii_leaf_remains	Salix_bark_or_leaf	Small_organic_bits	Sphagnum	Terrestrial_leaf	Tree_Betula_seed	Woody_pieces
16.01																																						1
16.18															1																							1
16.4			1		1				1		1	3		1	1		1													1								1
16.6															1		1
16.78												1			1						1			1					1				1
16.98			1												1			1			1								2			1					1
17.16			1								4	4					3							2		4					1						1
17.27					1										1									1					1
17.38			1		1		2			1	1				1		4							1						1				3
17.49										1					1														4
17.58
17.78			1			2									1		2												6
17.98						2																							3
18.18				1								1			2		2										1		6									1
18.38															3		2							1					9							1
18.58															1		1			1									15
18.78												1			1													1	9
18.98																1	2			1									20
19.18															1	1													1
19.38																				1									5
19.58															1									1					3
19.78															1					1									7
19.98															1					1									4
20.18															1					1									2
20.38
20.78															1					1									3
20.98		1										1			1		3			1				1					12
21.18												4			1		3							1					6
21.38		2										1			1					1				1					2								1
21.59													1										1													1
21.78																								1					5
21.98															1		1							1
22.18																													1
22.36	1											2												1					3									1
22.62																	1							1					1								1
22.86		1																						1
22.95																								1					1
23.06																						48		1					2							1
23.11																																			1
23.17			1																					1					1
23.21												1			1														4		1		1
23.25																													2							1
23.29																		2											3								1
23.33																													1
23.37																								1									1
23.55					1												1
23.76		1										2					1		1	1				1								1
23.96		1						1									2			1				1
24.16												1			1					1				1
24.36																	1			1				1													1	1
24.575											1				2	1
24.775																									1				3				1				3
24.975			1		1										1														2
25.155		1			1																																1

## Sheet: Pollen_pct
Sample	Depth	Age_ka	Age_error_1sigma	ABIES	ACER	AESCULUS	ALNUS	AMBROSIA	APIACEAE	ARMERIA	ARTEMISI	ASTERACE	BETULA	BORAGINA	BRASSICA	BUXUS	CAMPANUL	CAPRIFOL	CARYOPHY	CASTANEA	CHENOPOD	CICHORIA	CORNUS	CORYLUS	CYPERACE	DRYAS	ELAEAGNA	EPHEDRA	EQUISETU	ERICACEA	EUPHORBI	FABACEAE	FAGUS	FRAXINUS	JUGLANDA	JUNIPERU	LAMIACEA	LARIX	LILIACEA	LYCOPODI	MALVACEA	MYRICA_G	OLEA	ONAGRACE	OSTRYCAR	PEDICULA	PICEA	PINUS	PLANTAGO
901-16	15.76	117.379	0.2509	0	0	0	13.7542	0	0	0	0	0	31.5671	0	0	0	0	0	0.225479	0	0	0	0	0	16.46	0	0	0	2.70575	0	0	0	0	0	0	2.02931	0	0	0	2.02931	0	0	0	0	0	0	0.11274	8.34273	0.225479
901-15	15.8	117.433	0.2509	0	0	0	15.5606	0	0.457666	0	0	0.228833	29.0618	0	0	0	0	0	0	0	0	0	0	0	16.9336	0	0	0	1.60183	0	0	0	0	0	0	2.746	0	0	0	0.915332	0	0	0	0	0	0	0.572082	9.0389	0
901-14	15.84	117.487	0.2509	0	0	0	12.806	0	0	0	2.63653	0	52.354	0	0	0	0	0	0	0	0	0	0	0	2.63653	0	0	0	5.27307	0.753296	0	0	0	0	0	0.376648	0	0	0	1.88324	0	0	0	0	0	0	0.94162	10.5461	0
901-13	15.86	117.513	0.2533	0	0	0	4.62725	0	0	0	0	0	17.2237	0	0	0	0	0	0	0	0	0	0	1.02828	1.54242	0	0	0	0	0.514139	0	0	0	0	0	1.02828	0	0.257069	0	0.514139	0	0	0	0	0	0	14.3959	49.6144	0
901-12	15.89	117.554	0.2607	0	0	0	2.18069	0	0	0	0	0	15.5763	0	0	0	0	0	0	0	0	0	0	0.623053	4.6729	0	0	0	1.24611	0	0	0	0	0	0	0.311526	0	0	0	0.623053	0	0	0	0	0	0	14.9533	51.4019	0.311526
901-11	15.955	117.641	0.2768	0	0	0	5.6391	0	0	0	1.12782	0.37594	30.8271	0	0	0	0	0	0.75188	0	0	0.37594	0	1.12782	3.38346	0	0	0	3.38346	0.37594	0	0	0	0	0	0.75188	0	0	0	0.75188	0	0	0	0	0	0	18.0451	16.9173	0
901-10	15.98	117.674	0.2829	0	0	0	3.28767	0	0	0	0	0	15.6164	0	0	0	0	0	0	0	0.273973	0	0	0.547945	1.09589	0	0	0	0.547945	0	0	0	0	0	0	0.821918	0	0	0	0	0	0	0	0	0	0	9.72603	62.0548	0
459	15.98	117.674	0.2829	0	0	0	1.25786	0	0	0	0	0	18.4486	0	0	0	0	0	0	0	0	0	0	2.51572	5.03145	0	0	0	0	0	0	0	0	0	0	0.838574	0	0	0	0	0	0	0	0	0	0	10.0629	45.4927	0
458	15.995	117.695	0.2866	0	0	0	2.53165	0	0.21097	0	0	0.421941	16.8776	0	0	0	0	0	0.21097	0	0	0	0	0	3.16456	0	0	0	0	0	0	0	0	0	0	0	0	0	0	0	0	0	0	0	0	0	8.22785	51.8987	0
456	16.03	117.742	0.2953	0	0	0	2.86738	0	0	0	0	0.238949	13.859	0	0	0	0	0	0	0	0	0	0	0	2.15054	0	0	0	0	0	0	0	0	0	0	0	0	0	0	0	0	0	0	0	0	0	12.4253	50.5376	0
454	16.07	117.795	0.3051	0	0	0	2.57511	0	0.429185	0	0.214592	0.214592	17.8112	0	0	0	0	0	0.214592	0	0	0	0	0	2.36052	0	0	0	0	1.50215	0	0	0	0	0	0	0	0	0	0	0	0	0	0	0	0	9.65665	51.9313	0
452	16.11	117.849	0.315	0	0	0	5.45455	0	0	0	0.363636	0	14.9091	0	0	0	0	0	0	0	0	0	0	0.363636	2.54545	0	0	0	0.363636	0	0	0	0	0	0	0	0	0	0	0	0	0	0	0	0	0	2.18182	57.8182	0
450	16.155	117.909	0.3261	0	0	0	1.75	0	0.25	0	0	0.25	18.25	0	0	0	0	0	0	0	0	0	0	0	1.75	0	0	0	0	0.25	0	0	0	0	0	0	0	0.25	0	0.5	0	0	0	0	0	0	6.75	48.75	0
447	16.21	117.983	0.3397	0	0	0	1.69851	0	0	0	0	0	20.3822	0	0	0	0	0	0	0	0	0	0	0	1.27389	0	0	0	0	0.424628	0	0	0	0	0	0.424628	0	0	0	0	0	0	0	0	0	0	5.30786	53.0786	0
446	16.235	118.017	0.3458	0	0	0	2.15517	0	0.215517	0	0	0.215517	12.931	0	0	0	0	0	0	0	0	0	0	0	4.74138	0	0	0	0	1.07759	0	0	0	0	0	0	0	0	0	0	0	0	0	0	0	0	10.7759	51.2931	0
442	16.33	118.144	0.3692	0	0	0	5.7211	0	0	0	0	0	13.1108	0	0	0	0	0	0	0	0	0	0	0	3.57569	0	0	0	0.476758	0.476758	0	0	0	0	0	0.238379	0	0.715137	0	0.476758	0	0	0	0	0	0	13.3492	47.795	0
440	16.37	118.198	0.3791	0	0	0	3.06122	0	0.765306	0	0.255102	0.255102	17.602	0	0	0	0	0	0	0	0	0	0	0.765306	4.08163	0	0	0	0.510204	0.255102	0	0	0	0.255102	0	0	0	0	0	0.255102	0	0	0	0	0	0	9.94898	43.6224	0
437	16.43	118.278	0.3899	0	0	0	4.25532	0	0	0	0	0	15.0188	0	0	0	0	0	0	0	0	0	0	0.500626	7.25907	0	0	0	0	0	0	0	0	0	0	0	0	0	0	0	0	0	0	0	0	0	10.6383	46.8085	0
434	16.49	118.359	0.3998	0	0	0	2.94118	0	0.420168	0	0	0	17.6471	0	0	0	0	0	0	0	0	0	0	0	5.46218	0	0	0	0.420168	0	0	0	0	0	0	0.420168	0	0	0	0.840336	0	0	0	0	0	0	7.98319	51.6807	0
432	16.53	118.413	0.4063	0	0	0	4.15584	0	0	0	0	0	15.5844	0	0	0	0	0	0	0	0	0	0	0	3.8961	0	0	0	1.03896	0.519481	0	0	0	0	0	0	0	0	0	0.25974	0	0	0	0	0	0	9.48052	48.4416	0
428	16.59	118.493	0.4161	0	0	0	5.07246	0	0	0	0.241546	0	22.4638	0	0	0	0	0	0	0	0.483092	0	0	0.241546	4.10628	0	0	0	0	0	0	0	0	0	0	0.483092	0	0.241546	0	0.483092	0	0	0	0	0	0	7.00483	42.2705	0
426	16.63	118.547	0.4226	0	0	0	4.22386	0	0	0	0	0	15.6283	0	0	0	0	0	0	0	0.211193	0	0	0.63358	3.59029	0	0	0	0	0.422386	0	0	0	0	0	0.422386	0	0	0	0.211193	0	0	0	0	0	0	10.3485	50.792	0
424	16.67	118.6	0.4292	0	0	0	3.49076	0	0.205339	0	0	0	22.3819	0	0	0	0	0	0	0	0	0	0	0.410678	4.31211	0	0	0	0	0.205339	0	0	0	0	0	0	0	0	0	0.821355	0	0	0	0	0	0	11.2936	45.9959	0
421	16.73	118.681	0.439	0	0	0	2.62009	0	0.291121	0	0	0	12.8093	0	0	0	0	0	0.291121	0	0	0	0	1.16448	3.49345	0	0	0	0.582242	0	0	0	0	0.291121	0	0	0	0	0	0	0	0	0	0	0	0	8.4425	56.0408	0
418	16.79	118.761	0.4488	0	0	0	4.16667	0	0	0	0	0	22.7083	0	0	0	0	0	0	0	0	0	0	0.416667	5.83333	0	0	0	0.208333	0	0	0	0	0	0	0	0	0	0	0.625	0	0	0	0	0.208333	0	8.75	44.375	0
416	16.83	118.815	0.4553	0	0	0	6.14203	0	0	0	0	0.383877	16.8906	0	0	0	0	0	0	0	0	0	0	0.383877	2.68714	0	0	0	0	0	0	0	0	0	0	0	0	0	0	0.383877	0	0	0	0	0	0	14.2035	47.4088	0
413	16.89	118.896	0.4651	0	0	0	3.19635	0	0	0	0	0	21.6895	0	0	0	0	0	0	0	0	0	0	0.456621	5.25114	0	0	0	0	0.228311	0	0	0	0	0	0	0	0.228311	0	0.228311	0	0	0	0	0	0	5.70776	42.6941	0
411	16.93	118.949	0.471	0	0	0	3.97878	0	0	0	0	0	19.8939	0	0	0	0	0	0	0	0	0	0	0.795756	2.38727	0	0	0	0	0	0	0	0	0	0	0.265252	0	0	0	0.795756	0	0	0	0	0	0	12.5995	47.0822	0
409	16.97	119.003	0.4757	0	0	0	2.88889	0	0	0	0	0	16.4444	0	0	0	0	0	0	0	0	0	0	0	2.88889	0	0	0	0	0.222222	0	0	0	0	0	0	0	0.444444	0	0.222222	0	0	0	0	0	0	14.8889	50	0
407	17.01	119.057	0.4804	0	0	0	2.85714	0	0	0	0	0.238095	21.4286	0	0	0	0	0	0.238095	0	0	0	0	0.47619	2.38095	0	0	0	0	0.47619	0	0	0	0	0	0	0	0	0	0.714286	0	0	0	0	0	0	18.8095	42.619	0
406	17.03	119.083	0.4828	0	0	0	2.83871	0	0	0	0	0	14.4516	0	0	0	0	0	0	0	0.258065	0	0	0	0.258065	0	0	0	0.258065	0	0	0	0	0	0	0	0	0	0	0.258065	0	0	0	0	0	0	15.3548	57.2903	0
405	17.05	119.11	0.4852	0	0	0	3.80739	0	0	0	0	0	18.813	0	0	0	0	0	0	0	0	0	0	1.11982	5.82307	0	0	0	0	0.447928	0	0	0	0	0	1.79171	0	0	0	0.223964	0	0	0	0	0	0	9.18253	46.2486	0
404	17.07	119.137	0.4876	0	0	0	5.75	0	0	0	0.25	0	19.25	0	0	0	0	0	0	0	0	0	0	0.5	6.75	0	0	0	0	0.25	0	0	0	0	0	2	0	0	0	0	0	0	0	0	0.5	0	8.25	40.75	0
403	17.09	119.164	0.4899	0	0	0	4.22721	0	0	0	0.264201	0	16.6446	0	0	0	0	0	0	0	0	0	0	0.528402	1.5852	0	0	0	0	0.264201	0	0	0	0	0	0.264201	0	0	0	0.528402	0	0	0	0	0	0	13.4742	53.2365	0
402	17.11	119.191	0.4923	0	0	0	2.6936	0	0	0	0	0	16.3861	0	0	0	0	0	0	0	0	0	0	0.448934	4.48934	0	0	0	0.224467	0	0	0	0	0	0	2.24467	0	0	0	0.448934	0	0	0	0	0	0	9.65208	49.046	0
401	17.13	119.218	0.4947	0	0	0	2.06659	0	0	0	0	0	14.9254	0	0	0	0	0	0	0	0	0	0	0.229621	4.59242	0	0	0	0	0	0	0	0	0	0	0.229621	0	0	0	0.459242	0	0	0	0	0	0	9.7589	52.5832	0
400	17.15	119.244	0.497	0	0	0	3.36538	0	0	0	0	0	14.9038	0	0	0	0	0	0	0	0	0	0	0.480769	6.00962	0	0	0	0.240385	0.480769	0	0	0	0	0	0.480769	0	0	0	0.240385	0	0	0	0	0	0	8.53365	52.524	0
398	17.19	119.298	0.5018	0	0	0	1.56047	0	0	0	0.260078	0.260078	12.4837	0	0	0	0	0	0	0	0	0	0	0.260078	8.3225	0	0	0	0	0.520156	0	0	0	0	0	0.520156	0.520156	0	0	0	0	0	0	0	0	0	5.3316	56.1769	0
397	17.21	119.325	0.5041	0	0	0	2.90206	0	0	0	0.241838	0	16.9287	0	0	0	0	0	0	0	0	0	0	0	2.66022	0	0	0	0	0	0	0	0	0	0	1.20919	0	0.241838	0	0.483676	0	0	0	0	0	0	14.7521	49.4559	0
396	17.23	119.352	0.5065	0	0	0	5.24345	0	0	0	0.249688	0	24.2197	0	0	0	0	0	0	0	0	0	0	0.749064	4.74407	0	0	0	0	0	0	0	0	0	0	0	0	0	0	0.749064	0	0	0	0	0	0	10.7366	41.573	0
395	17.25	119.379	0.5089	0	0	0	4.54545	0	0.30303	0	0	0.30303	18.1818	0	0	0	0	0	0	0	0	0	0	0	5.15152	0	0	0	0.30303	0	0	0	0	0	0	0.606061	0	0	0	0.30303	0	0	0	0	0	0	10.9091	47.5758	0
393	17.29	119.432	0.5136	0	0	0	1.75439	0.250627	0	0	0	0	13.2832	0	0	0	0	0	0.250627	0	0	0	0	0.250627	4.51128	0	0	0	0.250627	0	0	0	0	0	0	1.25313	0	0	0	0.75188	0	0	0	0	0	0	10.2757	55.1378	0
392	17.31	119.459	0.516	0	0	0	3.22256	0	0	0	0	0.20141	18.7311	0	0	0	0	0	0	0	0	0	0	0.60423	3.22256	0	0	0	0	0.20141	0	0	0	0	0	0.805639	0	0.20141	0	0.40282	0	0	0	0	0	0	9.86908	52.2659	0
391	17.33	119.486	0.5184	0	0	0	5.37634	0	0	0	0	0	14.6953	0	0	0	0	0	0	0	0	0	0	0.358423	1.43369	0	0	0	0.358423	0	0	0	0	0	0	0	0	0.358423	0	0	0	0	0	0	0	0	5.01792	64.1577	0
389	17.37	119.54	0.5231	0	0	0	1.33779	0	0	0	0.222965	0	13.6009	0	0	0	0	0	0	0	0	0	0	0.222965	7.35786	0	0.222965	0	0.668896	1.11483	0	0	0	0	0	0.445931	0	0	0	0.222965	0	0	0	0	0	0	7.02341	45.9309	0
388	17.39	119.567	0.5255	0	0	0	1.83908	0	0.45977	0	0.229885	0	10.5747	0	0	0	0	0	0	0	0	0	0	0	5.28736	0	0	0	0	0.229885	0	0	0	0	0	0	0	0	0	0	0	0	0	0	0	0	3.10345	44.4828	0
386	17.43	119.62	0.5302	0	0	0	5.05747	0	0	0	0	0	16.3218	0	0	0	0	0	0	0	0	0	0	0.689655	1.83908	0	0	0	0.45977	0	0	0.229885	0	0	0	0	0	0.229885	0	0.229885	0	0	0	0	0	0	11.3793	56.6667	0
385	17.45	119.647	0.5325	0	0	0	4.1841	0	0	0	0.209205	0	13.3891	0	0	0	0	0	0	0	0	0	0	0.41841	4.1841	0	0	0	0.209205	0	0	0	0	0	0	2.09205	0	0.209205	0	0.627615	0	0	0	0	0	0	13.5983	53.9749	0
384	17.47	119.674	0.5344	0	0	0	3.76344	0	0	0	0	0	13.4409	0	0	0	0	0	0	0	0	0	0	0	4.30108	0	0	0	0	0	0	0	0	0	0	1.07527	0	0.806452	0	0.268817	0	0	0	0	0	0	7.52688	63.7097	0
383	17.49	119.701	0.5362	0	0	0	2.04082	0	0	0	0.226757	0.226757	4.7619	0	0	0	0	0	0	0	0	0	0	0.907029	5.44218	0	0	0	0.226757	0	0	0	0	0	0	1.81406	0	0	0	0.453515	0	0	0	0	0	0	16.2132	61.5646	0
381	17.53	119.754	0.5399	0	0	0	4.72441	0	0.224972	0	0	0	16.8729	0	0	0	0	0	0	0	0	0	0	0.224972	4.04949	0	0	0	0.224972	0.899888	0	0	0	0.224972	0	0.449944	0	0	0	0.449944	0	0	0	0	0	0	10.6862	53.0934	0
379	17.57	119.808	0.5435	0	0	0	3.49127	0	0	0	0.249377	0	19.7007	0	0	0	0	0	0.249377	0	0	0	0	0.74813	3.74065	0	0	0	0	0	0	0	0	0	0	0.498753	0	0	0	0	0	0	0	0	0	0	11.4713	50.8728	0
376	17.63	119.889	0.549	0	0	0	5.48341	0	0	0	0	0	23.088	0	0	0	0	0	0	0	0	0	0	0.865801	2.886	0	0	0	0	0	0	0	0	0	0	0	0	0.2886	0	0.865801	0	0	0	0	0.577201	0	6.06061	54.4012	0
374	17.67	119.942	0.5527	0	0	0	3.96975	0	0.189036	0	0.189036	0	25.1418	0	0	0	0	0	0	0	0	0	0	1.89036	3.40265	0	0	0	0.378072	0.189036	0	0	0	0	0	0.378072	0	0	0	0.378072	0	0	0	0	0	0	8.97921	49.2439	0
371	17.73	120.023	0.5582	0	0	0	3.80952	0	0	0	0	0	20	0	0	0	0	0	0	0	0	0	0	0.634921	4.44444	0	0	0	0	0	0	0	0	0	0	1.5873	0	0	0	0	0	0	0	0	0	0	6.8254	56.9841	0
369	17.77	120.076	0.5619	0	0	0	5.43881	0	0	0	0	0	24.2274	0	0	0	0	0	0	0	0	0	0	1.48331	3.46106	0	0	0	0.247219	0	0	0	0	0	0	0.988875	0	0	0	0.247219	0	0	0	0	0	0	6.67491	50.309	0
366	17.83	120.157	0.5674	0	0	0	6.48379	0	0	0	0	0	20.6983	0	0	0	0	0	0	0	0	0	0	0.498753	4.2394	0	0	0	0.498753	0	0	0	0	0	0	0.74813	0	0.498753	0	0.249377	0	0	0	0	0	0	5.98504	55.3616	0.249377
361	17.93	120.291	0.5766	0	0	0	4.12621	0	0	0	0.242718	0	20.1456	0	0	0	0	0	0	0	0	0	0	0.970874	2.6699	0	0	0	0.485437	0.485437	0	0	0	0	0	0.242718	0	0	0	0.242718	0	0	0	0	0	0	10.0728	55.9466	0
356	18.03	120.425	0.585	0	0	0	3.42717	0	0	0	0	0	14.9327	0	0	0	0	0	0	0	0	0	0	0.979192	0.979192	0	0	0	0	0	0	0	0	0	0	0	0	0.734394	0	1.22399	0	0	0	0	0	0	12.2399	61.0771	0
351	18.13	120.56	0.5925	0	0	0	3.03738	0	0	0	0.233645	0	12.3832	0	0	0	0	0	0	0	0	0	0	0.46729	3.27103	0	0	0	0.46729	0	0	0	0	0	0	1.40187	0	0.46729	0	0.233645	0	0	0	0	0.233645	0	7.71028	65.6542	0
349	18.17	120.613	0.5955	0	0	0	4	0	0	0	0.25	0	12.5	0	0	0	0	0	0	0	0	0	0	1.25	2	0	0	0	0	0.25	0	0	0	0	0	0.75	0	0	0	0.75	0	0	0	0	0	0	11.25	64.5	0
346	18.23	120.694	0.6	0	0	0	4.2328	0	0	0	0	0	15.873	0	0	0	0	0	0	0	0	0	0	1.0582	0.793651	0	0	0	0	0	0	0	0	0	0	0.529101	0	0.529101	0	0.529101	0	0	0	0	0	0	8.59788	64.1534	0
344	18.27	120.747	0.603	0	0	0	4.29864	0	0.226244	0	0	0	14.0271	0	0	0	0	0	0	0	0	0	0	1.13122	3.16742	0	0	0	0.226244	0.452489	0	0	0	0	0	1.80995	0	0	0	0.452489	0	0	0	0	0	0	6.1086	61.7647	0
341	18.33	120.828	0.6075	0	0	0	2.97398	0	0.247831	0	0	0	15.3656	0	0	0	0	0	0	0	0	0	0	0.247831	1.98265	0	0	0	0	0	0	0	0	0.247831	0	0.743494	0	0	0	0	0	0	0	0	0	0	12.7633	62.7014	0
339	18.37	120.882	0.6106	0	0	0	3.96476	0	0	0	0	0	15.859	0	0	0	0	0	0	0	0	0	0	0.660793	0.660793	0	0	0	0	0.220264	0	0	0	0	0	0.440529	0.220264	0	0	0	0	0	0	0	0	0	12.2247	62.8855	0
336	18.43	120.962	0.6151	0	0	0	4.81622	0	0.253485	0	0	0	10.6464	0	0	0	0	0	0	0	0	0	0	0.253485	2.02788	0	0	0	0	0.506971	0	0	0	0	0	0	0	0	0	0	0	0	0	0	0	0	11.4068	67.0469	0
334	18.47	121.016	0.6181	0	0	0	2.47469	0	0	0	0	0	12.1485	0	0	0	0	0	0	0	0	0	0	0.674916	0.899888	0	0	0	0.449944	0.224972	0	0	0	0	0	0.899888	0	0	0	0.224972	0	0	0	0	0	0	8.99888	68.9539	0
330	18.53	121.096	0.6226	0	0	0	6.09137	0	0	0	0	0	20.3046	0	0	0	0	0	0	0	0	0	0	0.253807	5.32995	0	0	0	0.507614	0	0	0	0	0	0	2.03046	0	0	0	0.253807	0	0	0	0.253807	0	0	8.88325	50.2538	0
328	18.57	121.15	0.6252	0	0	0	2.71116	0	0	0	0	0	15.4327	0	0	0	0	0	0	0	0	0	0	1.04275	1.2513	0	0	0	0.208551	0.208551	0	0	0	0	0	0.834202	0	0	0	0	0	0	0	0	0	0	9.80188	65.5892	0
325	18.63	121.231	0.6288	0	0	0	3.49762	0	0	0	0	0	15.5803	0	0	0	0	0	0	0	0	0	0	0	2.54372	0	0	0	0.63593	0	0	0	0	0	0	0.317965	0	0.317965	0	0	0	0	0	0	0	0	9.69793	60.0954	0
323	18.67	121.284	0.6312	0	0	0	4.884	0	0.2442	0	0	0	12.6984	0	0	0	0	0	0	0	0	0	0	0.2442	3.663	0	0	0	0.2442	0	0	0	0	0	0	0.732601	0	0	0	0.4884	0	0	0	0	0	0	11.8437	61.2943	0
320	18.73	121.365	0.6348	0	0	0	4.07674	0	0	0	0	0	13.4293	0	0	0	0	0	0	0	0	0	0	0.479616	1.67866	0	0	0	0.239808	0	0	0	0	0	0	0.959233	0	0.239808	0	0	0	0	0	0	0	0	12.5899	61.9904	0
318	18.77	121.418	0.6371	0	0	0	2.4948	0	0	0	0	0	14.1372	0	0	0	0	0	0	0	0	0	0	0.831601	1.4553	0	0	0	0.2079	0	0	0	0	0	0	0.2079	0	0	0	0.2079	0	0	0	0	0	0	9.56341	65.2807	0
315	18.83	121.499	0.6407	0	0	0	1.98413	0	0	0	0	0	12.6984	0	0	0	0	0	0	0	0	0	0	0.793651	3.1746	0	0	0	0	0.396825	0	0	0	0	0	0.396825	0	0	0	0.396825	0	0	0	0	0	0	8.92857	65.2778	0
313	18.87	121.553	0.6431	0	0	0	2.73973	0	0	0	0	0	9.31507	0	0	0	0	0	0	0	0	0	0	0.273973	2.73973	0	0	0	0	0	0	0	0	0.273973	0	0	0	0.547945	0	0.273973	0	0	0	0	0	0	10.9589	68.7671	0
310	18.93	121.633	0.6467	0	0	0	1.6298	0	0	0	0	0	10.7101	0	0	0	0	0	0	0	0	0	0	0.698487	1.6298	0	0	0	0	0.232829	0	0	0	0.232829	0	2.09546	0.232829	0	0	0.232829	0	0	0	0	0	0	11.6414	67.8696	0
308	18.97	121.687	0.6491	0	0	0	2.45399	0	0.245399	0	0.245399	0	11.5337	0	0	0	0	0	0	0	0	0	0	0.981595	2.20859	0	0	0	0	0	0	0	0	0	0	1.22699	0	0	0	0.245399	0	0	0	0	0	0	7.11656	69.5706	0
305	19.03	121.767	0.6526	0	0	0	3.84047	0	0	0	0	0	10.9306	0	0	0	0	0	0	0	0	0	0	0	2.65879	0	0	0	0.590842	0	0	0	0	0	0	0.295421	0	0	0	0.886263	0	0	0	0	0	0	8.56721	68.6854	0
302	19.09	121.848	0.6562	0	0	0	1.96292	0	0	0	0.218103	0	12.868	0	0	0	0	0	0	0	0	0	0	0.654308	1.30862	0	0	0	0.218103	0.218103	0	0	0	0	0	0.87241	0	0	0	0.87241	0	0	0	0	0	0	9.26936	67.8299	0
300	19.13	121.902	0.6583	0	0	0	4.09091	0	0	0	0	0	11.5909	0	0	0	0	0	0	0	0	0	0	0	2.5	0	0	0	0.227273	0	0	0	0	0.227273	0	0.681818	0	0	0	0.681818	0	0	0	0	0	0	10.9091	65	0
298	19.17	121.955	0.6599	0	0	0	2.10804	0	0	0	0	0	6.32411	0	0	0	0	0	0	0	0	0	0	0.263505	0.527009	0	0	0	0.263505	0.263505	0	0	0	0	0	0.790514	0	0	0	0.527009	0	0	0	0	0	0	13.4387	73.1225	0
295	19.23	122.036	0.6624	0	0	0	2.51572	0	0.251572	0	0	0	11.0692	0	0	0	0	0	0	0	0	0	0	1.00629	2.7673	0	0	0	0	0	0	0	0	0	0	0	0	0	0	0	0	0	0	0	0	0	8.93082	68.9308	0
293	19.27	122.089	0.664	0	0	0	1.69697	0	0	0	0.484848	0	10.1818	0	0	0	0	0	0	0	0	0	0	0.484848	2.42424	0	0	0	0.242424	0.242424	0	0	0	0	0	0.969697	0	0	0	0	0	0	0	0	0	0	7.0303	71.8788	0
290	19.33	122.17	0.6665	0	0	0	1.42518	0	0	0	0	0	13.7767	0	0	0	0	0	0	0	0	0	0	0.950119	4.27553	0	0	0	0.475059	0	0	0	0	0	0	0.950119	0	0	0	0	0	0	0	0	0	0	10.4513	65.0831	0
288	19.37	122.224	0.6681	0	0	0	1.8583	0	0.232288	0	0	0	13.0081	0	0	0	0	0	0	0	0	0	0	0.464576	2.32288	0	0	0	0	0.232288	0	0	0	0	0	0.929152	0	0	0	0.232288	0	0	0	0	0	0	8.24623	68.525	0
285	19.43	122.304	0.6706	0	0	0	0.532623	0	0	0	0	0	15.1798	0	0	0	0	0	0	0	0	0	0	0.798935	1.33156	0	0	0	0	0	0	0	0	0	0	0.266312	0	0	0	0	0	0	0	0	0	0	7.45672	73.3688	0
283	19.47	122.358	0.6722	0	0	0	4.11429	0	0	0	0	0	17.1429	0	0	0	0	0	0	0	0	0	0	0.685714	0.914286	0	0	0	0	0.457143	0	0	0	0	0	1.37143	0	0	0	0.228571	0	0	0	0	0	0	5.71429	67.0857	0
279	19.53	122.438	0.6747	0	0	0	4.62428	0	0	0	0	0	15.9538	0	0	0	0	0	0	0	0.231214	0	0	0.693642	1.6185	0	0	0	0	0.231214	0	0	0	0.231214	0	0.462428	0	0	0	0.462428	0	0	0	0	0.231214	0	7.97688	64.5087	0
276	19.59	122.519	0.6772	0	0	0	3.61446	0	0.200803	0	0	0	8.03213	0	0	0	0	0	0	0	0	0	0	1.00402	1.80723	0	0	0	0	0	0	0	0	0.200803	0	0.60241	0	0	0	0.60241	0	0	0	0	0	0	8.43373	74.498	0
274	19.63	122.572	0.6788	0	0	0	4.13437	0	0	0	0	0	18.0879	0	0	0	0	0	0	0	0	0	0	0	1.29199	0	0	0	0	0.258398	0	0	0	0	0	0.775194	0	0.258398	0	0.516796	0	0	0	0	0	0	5.55556	66.0207	0
272	19.67	122.626	0.6804	0	0	0	5.3307	0	0	0	0	0.197433	13.228	0	0	0	0	0	0	0	0	0	0	1.7769	1.57947	0	0	0	0	0.197433	0	0	0	0	0	1.1846	0	0	0	0.394867	0	0	0	0	0	0	6.81145	67.3248	0
269	19.73	122.707	0.6823	0	0	0	4.11429	0	0	0	0	0	16	0	0	0	0	0	0	0	0	0	0	0.457143	0.914286	0	0	0	0.457143	0	0	0	0	0.457143	0	0.228571	0	0	0	0.457143	0	0	0	0	0	0	10.2857	64.3429	0
267	19.77	122.76	0.6835	0	0	0	2.86458	0	0	0	0	0	14.3229	0	0	0	0	0	0	0	0.260417	0	0	1.30208	1.82292	0	0	0	0	0	0	0	0	0	0	1.82292	0	0	0	0.520833	0	0	0	0	0	0	5.85938	67.0573	0
264	19.83	122.841	0.6853	0	0	0	5.64417	0	0	0	0	0	15.7055	0	0	0	0	0	0	0	0	0	0	0.245399	0.490798	0	0	0	0	0.245399	0	0	0	0	0	0	0	0	0	0.490798	0	0	0	0	0	0	5.76687	68.4663	0
262	19.87	122.895	0.6865	0	0	0	4.40835	0	0	0	0	0	16.2413	0	0	0	0	0	0	0	0.232019	0	0	0.928074	2.32019	0	0	0	0.464037	0.232019	0	0	0	0	0	2.08817	0	0	0	0.696056	0	0	0	0	0	0	5.91647	63.9211	0
258	19.95	123.002	0.6889	0	0	0	6.96517	0	0	0	0	0	19.9005	0	0	0	0	0	0	0	0	0	0	1.24378	2.48756	0	0	0	0.248756	0.497512	0	0	0	0	0	0.248756	0	0	0	0.497512	0	0	0	0	0	0	4.47761	60.4478	0
256	19.99	123.056	0.69	0	0	0	5	0	0	0	0	0	8.75	0	0	0	0	0	0	0	0	0	0	0.25	2	0	0	0	0	0	0	0	0	0	0	1	0	0	0	0	0	0	0	0	0	0	3.25	76	0
254	20.03	123.109	0.6912	0	0	0	6.52681	0	0	0	0.699301	0	16.0839	0	0	0	0	0	0	0	0	0	0	0.2331	1.8648	0	0	0	0	0.2331	0	0	0	0	0	0	0	0	0	0	0	0	0	0	0	0	4.77855	66.317	0
252	20.07	123.163	0.6924	0	0	0	4.76684	0	0	0	0.207254	0	12.6425	0	0	0	0	0	0	0	0	0	0	0.621762	2.90155	0	0	0	0	0.621762	0	0	0	0	0	1.03627	0.207254	0	0	0.414508	0	0	0	0	0	0	7.04663	65.3886	0.207254
249	20.13	123.243	0.6942	0	0	0	3.83632	0	0	0	0	0	17.9028	0	0	0	0	0	0	0	0	0	0	0.511509	2.8133	0	0	0	0	0	0	0	0	0	0	0.511509	0	0	0	0	0	0	0	0	0	0	4.21995	67.3913	0.255754
247	20.17	123.297	0.6954	0	0	0	4.02235	0	0	0	0	0.446927	10.9497	0	0	0	0	0	0	0	0	0.223464	0	0.223464	2.68156	0	0	0	0	0.223464	0	0	0	0	0	0.670391	0	0	0	0.446927	0	0	0	0	0	0	6.36872	71.0615	0
244	20.23	123.378	0.6972	0	0	0	5.03311	0	0	0	0	0	17.4834	0	0	0	0	0	0	0	0	0	0	0	2.64901	0	0	0	0	0	0	0	0	0.264901	0	0.264901	0	0.264901	0	0	0	0	0	0	0	0	7.28477	62.2517	0
242	20.27	123.431	0.6984	0	0	0	4.24107	0	0	0	0	0.223214	8.25893	0	0	0	0	0	0	0	0	0	0	0.892857	2.90179	0	0	0	0.223214	0	0	0	0	0	0	0.446429	0	0.223214	0	0	0	0	0	0	0	0	6.25	73.4375	0
239	20.33	123.512	0.7005	0	0	0	3.06513	0	0	0	0	0	10.4725	0	0	0	0	0	0	0	0.255428	0	0	0	0.766284	0	0	0	0.255428	0	0	0	0	0.255428	0	0.510856	0	0	0	0	0	0	0	0	0	0	4.21456	77.3946	0
237	20.37	123.565	0.7018	0	0	0	3.85925	0	0.227015	0	0.227015	0	9.76163	0	0	0	0	0	0	0	0	0	0	0	3.63224	0	0	0	0	0	0	0	0	0	0	0.908059	0	0	0	0	0	0	0	0	0	0	7.03746	70.4881	0
234	20.43	123.646	0.7038	0	0	0	3.72836	0	0	0	0	0	11.984	0	0	0	0	0	0	0	0	0	0	0.266312	2.13049	0	0	0	0	0.266312	0	0	0	0	0	0	0	0	0	0	0	0	0	0	0	0	6.12517	72.5699	0
232	20.47	123.7	0.7052	0	0	0	3.05164	0	0	0	0.234742	0	10.3286	0	0	0	0	0	0	0	0	0	0	0.234742	1.40845	0	0	0	0.469484	0	0	0	0	0	0	1.64319	0	0	0	0.469484	0	0	0	0	0	0	4.69484	74.8826	0
228	20.735	124.055	0.7141	0	0	0	2.8136	0	0	0	0	0	9.8476	0	0	0	0	0	0	0	0	0	0	0	1.64127	0	0	0	0	0	0	0	0	0	0	0.468933	0	0.234467	0	0	0	0	0	0	0	0	5.9789	76.905	0
226	20.77	124.102	0.7153	0	0	0	3.66197	0	0	0	0	0.28169	9.29577	0	0	0	0	0	0	0	0	0	0	0	0.84507	0	0	0	0	0	0	0	0	0	0	0.56338	0	0	0	0	0	0	0	0	0	0	7.60563	73.5211	0
223	20.83	124.183	0.7166	0	0	0	7.39827	0	0	0	0.246609	0	16.0296	0	0	0	0	0	0	0	0	0	0	0.493218	0.986436	0	0	0	0	0	0	0	0	0	0	0	0	0	0	0.246609	0	0	0	0	0	0	4.19236	67.201	0
221	20.87	124.236	0.7165	0	0	0	3.91198	0	0.244499	0	0	0	10.5134	0	0	0	0	0	0	0	0	0	0	0	1.22249	0	0	0	0.244499	0	0	0	0	0	0	0.244499	0	0	0	0	0	0	0	0	0	0	7.33496	72.8606	0
218	20.93	124.317	0.7162	0	0	0	5.42265	0	0	0	0.318979	0	9.56938	0	0	0	0	0	0	0	0.318979	0	0	0	3.82775	0	0	0	0	0	0	0	0	0	0	1.91388	0	0	0	0	0	0	0	0	0	0	6.06061	69.059	0
216	20.97	124.371	0.716	0	0	0	5.09978	0	0	0	0	0	9.7561	0	0	0	0	0	0	0	0.221729	0	0	0	1.77384	0	0	0	0.221729	0.221729	0	0	0	0	0	0.665188	0.221729	0	0	0	0	0	0	0	0	0	4.32373	75.2772	0
213	21.03	124.451	0.7158	0	0	0	6.37255	0.245098	0	0	0.245098	0	15.1961	0	0	0	0	0	0	0	0	0	0	0	1.47059	0	0	0	0	0	0	0	0	0	0	0	0	0	0	0	0	0	0	0	0	0	4.90196	68.3824	0
211	21.07	124.505	0.7156	0	0	0	2.69608	0	0	0	0	0	13.4804	0	0	0	0	0	0	0	0	0	0	0.490196	1.96078	0	0	0	0.245098	0	0	0	0	0	0	0.245098	0	0	0	0	0	0	0	0	0	0	2.57353	74.6324	0
208	21.13	124.585	0.7154	0	0	0	5.28736	0	0	0	0	0	17.2414	0	0	0	0	0	0	0	0	0	0	0	1.37931	0	0	0	0	0	0	0	0	0	0	0.689655	0	0	0	0.45977	0	0	0	0	0	0	5.17241	67.7011	0
205	21.19	124.666	0.7151	0	0	0	5.06912	0	0	0	0	0	14.7465	0	0	0	0	0	0	0	0	0	0	0	2.07373	0	0	0	0.230415	0.230415	0	0	0	0	0	0.691244	0	0	0	0	0	0	0	0	0	0	3.68664	70.7373	0
203	21.23	124.72	0.7149	0	0	0	3.71747	0	0	0	0	0	18.0917	0	0	0	0	0	0	0	0	0	0	0	0.743494	0	0	0	0	0	0	0	0	0	0	0	0	0	0	0	0	0	0	0	0	0	3.84139	72.119	0
201	21.27	124.773	0.7148	0	0	0	6.97385	0	0	0	0	0	14.944	0	0	0	0	0	0	0	0	0	0	0	2.24159	0	0	0	0	0	0	0	0	0	0	0.747198	0	0	0	0	0	0	0	0	0	0	3.23786	69.3649	0
198	21.33	124.854	0.7145	0	0	0	6.23441	0	0	0	0.249377	0.249377	19.4514	0	0	0	0	0	0.249377	0	0	0	0	0	2.24439	0	0	0	0.249377	0	0	0	0	0	0	0.498753	0	0	0	0	0	0	0	0	0	0	4.73815	63.0923	0
196	21.37	124.907	0.7143	0	0	0	3.00926	0	0	0	0.231481	0	17.8241	0	0	0	0	0	0	0	0	0	0	0	2.77778	0	0	0	0	0	0	0	0	0	0	1.15741	0	0	0	0.462963	0	0	0	0	0	0	2.19907	70.4861	0
193	21.43	124.988	0.7128	0	0	0	5.56258	0	0	0	0.252845	0	21.9975	0	0	0	0	0	0	0	0	0	0	0	2.52845	0	0	0	0	0	0	0	0	0	0	0.252845	0	0	0	0.252845	0	0	0	0	0	0	2.90771	63.7168	0
191	21.47	125.042	0.7116	0	0	0	2.442	0	0	0	0	0	20.5128	0	0	0	0	0	0	0	0	0	0	0	1.221	0	0	0	0.4884	0	0	0	0	0	0	1.7094	0	0	0	0.2442	0	0	0	0	0	0	4.5177	66.6667	0
188	21.53	125.122	0.7099	0	0	0	4.2236	0	0	0	0	0	21.6149	0	0	0	0	0	0	0	0	0	0	0	0.745342	0	0	0	0.248447	0.248447	0	0	0	0	0	1.24224	0	0	0	0	0	0	0	0	0	0	5.46584	64.9689	0
186	21.575	125.183	0.7086	0	0	0	5.84795	0	0.233918	0	0.233918	0	13.0994	0	0	0	0	0	0	0	0	0	0	0	1.87135	0	0	0	0.233918	0.233918	0	0	0	0	0	1.16959	0	0	0	0	0	0	0	0	0	0	4.09357	71.5789	0
183	21.63	125.256	0.707	0	0	0	4.3849	0	0	0	0	0	20.7065	0	0	0	0	0	0	0	0.243605	0	0	0	0.487211	0	0	0	0.243605	0	0	0	0	0	0	0	0	0	0	0.243605	0	0	0	0	0	0	5.48112	66.2607	0
181	21.67	125.31	0.7059	0	0	0	4.34258	0	0	0	0	0	13.269	0	0	0	0	0	0	0	0	0	0	0	0.965018	0	0	0	0.241255	0	0	0	0	0	0	0.482509	0	0	0	0.482509	0	0	0	0	0	0	3.37756	75.392	0
178	21.73	125.39	0.7041	0	0	0	6.09756	0	0	0	0.243902	0	18.5366	0	0	0	0	0	0	0	0	0	0	0	1.70732	0	0	0	0.487805	0.487805	0	0	0	0.243902	0	1.21951	0	0.243902	0	0	0	0	0	0	0	0	4.39024	63.4146	0
176	21.77	125.444	0.703	0	0	0	2.25479	0	0	0	0	0	16.9109	0	0	0	0	0	0	0	0.225479	0	0	0	2.02931	0	0	0	0.225479	0	0	0	0	0	0	1.57835	0	0	0	0.450958	0	0	0	0	0	0	4.62232	70.124	0
173	21.83	125.525	0.7012	0	0	0	2.10035	0	0.233372	0	0	0	12.8355	0	0	0	0	0	0	0	0	0	0	0	0.466744	0	0	0	0.233372	0.466744	0	0	0	0	0	0	0	0	0	0.233372	0	0	0	0	0	0	5.25088	77.4796	0
170	21.89	125.605	0.6995	0	0	0	5.00596	0	0	0	0.238379	0	14.5411	0	0	0	0	0	0	0	0	0	0	0	3.57569	0	0	0	0.476758	0	0	0	0	0	0	0.715137	0	0	0	0.238379	0	0	0	0	0	0	4.05244	68.534	0
168	21.93	125.659	0.6983	0	0	0	3.45253	0	0	0	0	0	15.5364	0	0	0	0	0	0	0	0	0	0	0	2.7127	0	0	0	0	0	0	0	0	0	0	1.72626	0	0	0	0	0	0	0	0	0	0	5.67201	69.1739	0
166	21.97	125.713	0.6973	0	0	0	2.25641	0	0	0	0.205128	0	9.02564	0	0	0	0	0	0	0	0	0	0	0	1.84615	0	0	0	0	0	0	0	0	0	0	1.4359	0	0	0	0.205128	0	0	0	0	0	0	4.30769	77.4359	0
163	22.03	125.793	0.6958	0	0	0	3.08989	0	0	0	0.561798	0	14.6067	0	0	0	0	0	0	0	0	0	0	0	2.52809	0	0	0	1.1236	0	0	0	0	0	0	0.280899	0	0.280899	0	0	0	0	0	0	0	0	3.37079	69.6629	0
161	22.07	125.847	0.6948	0	0	0	4.59459	0	0	0	0	0	14.5946	0	0	0	0	0	0	0	0	0	0	0	3.78378	0	0	0	0	0	0	0	0	0	0	1.35135	0	0	0	0	0	0	0	0	0	0	3.91892	70.4054	0
158	22.13	125.927	0.6932	0	0	0	4.71143	0	0	0	0	0	16.2544	0	0	0	0	0	0	0	0	0	0	0	1.649	0	0	0	0	0.235571	0	0	0	0	0	1.17786	0	0	0	0	0	0	0	0	0	0	6.12485	68.9046	0
156	22.17	125.981	0.6922	0	0	0	4.30571	0	0	0	0.430571	0	12.2713	0	0	0	0	0	0	0	0	0	0	0	2.79871	0	0	0	0.215285	0	0	0	0	0	0	1.29171	0	0	0	0.215285	0	0	0	0	0.215285	0	8.18084	67.7072	0
153	22.23	126.061	0.6907	0	0	0	2.77136	0	0	0	0	0	13.6259	0	0	0	0	0	0	0	0	0	0	0	0.692841	0	0	0	0	0	0	0	0	0	0	0	0	0	0	0.461894	0	0	0	0	0	0	8.08314	72.9792	0
151	22.27	126.115	0.6897	0	0	0	2.06186	0	0	0	0	0	19.4731	0	0	0	0	0	0	0	0	0	0	0	3.89462	0	0	0	0	0	0	0	0	0	0	3.20733	0	0	0	0.229095	0	0	0	0	0	0	4.69645	63.2302	0
148	22.33	126.196	0.6882	0	0	0	1.62602	0	0	0	0	0	13.5501	0	0	0	0	0	0	0	0	0	0	0	2.16802	0	0	0	0.542005	0.271003	0	0	0	0	0	1.89702	0	0	0	0	0	0	0	0	0	0	5.55556	72.7642	0
145	22.39	126.276	0.6867	0	0	0	2.15569	0	0	0	0	0	16.5269	0	0	0	0	0	0	0	0	0	0	0	3.35329	0	0	0	0	0.479042	0	0	0	0	0	2.87425	0	0	0	0.239521	0	0	0	0	0	0	5.62874	64.9102	0
143	22.43	126.33	0.6856	0	0	0	1.23457	0	0	0	0.246914	0	17.284	0	0	0	0	0	0	0	0	0	0	0	0.987654	0	0	0	0.246914	0	0	0	0	0	0	0.493827	0	0	0	0.493827	0	0	0	0	0.246914	0	8.64198	69.3827	0
140	22.49	126.41	0.6841	0	0	0	1.39211	0	0	0	0.232019	0	19.4896	0	0	0	0	0	0	0	0.232019	0	0	0	1.16009	0	0	0	0.232019	0.232019	0	0	0	0	0	3.01624	0	0	0	0.232019	0	0	0	0.232019	0	0	5.56845	65.6613	0
138	22.53	126.464	0.6828	0	0	0	2.20022	0	0.220022	0	0.220022	0	35.6436	0	0	0	0	0	0	0	0	0	0	0	1.10011	0	0	0	0	0	0	0	0	0	0	0.660066	0	0.220022	0	0.220022	0	0	0	0	0	0	6.49065	50.165	0
135	22.59	126.545	0.6803	0	0	0	3.05011	0	0	0	0.217865	0	43.1373	0	0	0	0	0	0	0	0.217865	0	0	0	3.7037	0	0	0	0.217865	0.43573	0	0	0	0	0	4.13943	0	0	0	0.653595	0	0	0	0	0	0	3.48584	37.2549	0
133	22.63	126.598	0.6787	0	0	0	0.503778	0	0	0	0.251889	0.251889	42.3174	0	0	0	0	0	0	0	0	0	0	0	3.52645	0	0	0	0.503778	0.251889	0	0	0	0	0	0.251889	0	0	0	0	0	0	0	0	0	0	1.63728	45.2141	0
130	22.69	126.679	0.6763	0	0	0	2.11765	0	0	0	0	0	38.1176	0	0	0	0	0	0	0	0	0	0	0	2.58824	0	0	0	0.235294	0.235294	0	0	0	0	0	6.35294	0	0.235294	0	0.470588	0	0	0	0	0	0	3.52941	42.8235	0
128	22.73	126.732	0.6746	0	0	0	1.95312	0	0	0	0.390625	0.585938	44.3359	0	0	0	0	0	0	0	0	0	0	0	2.92969	0	0	0	0.390625	0.78125	0	0	0	0	0	2.34375	0	0	0	0.390625	0	0	0	0	0	0	2.92969	38.2812	0
125	22.79	126.813	0.6722	0	0	0	2.48447	0	0	0	0	0.248447	37.5155	0	0	0	0	0	0	0	0	0	0	0	4.47205	0	0	0	0	0	0	0	0	0	0	7.95031	0	0	0	0.496894	0	0	0	0	0	0	2.23602	37.6398	0
123	22.83	126.867	0.6705	0	0	0	1.18624	0	0	0	0	0.237248	42.2301	0	0	0	0	0	0	0	0	0	0	0	4.03321	0	0	0	0.474496	0	0	0	0	0	0	0	0	0	0	0.711744	0	0	0	0	0	0	4.74496	39.739	0
120	22.89	126.947	0.6681	0	0	0	0.503778	0	0	0	0	0	15.869	0	0	0	0	0	0	0	0	0	0	0	4.78589	0	0	0	0.251889	0	0	0	0	0	0	10.3275	0	0	0	1.00756	0	0	0	0	0	0	2.267	61.7128	0
118	22.93	127.001	0.6665	0	0	0	2.18978	0	0	0	0.243309	0.243309	50.6083	0	0	0	0	0	0	0	0.243309	0	0	0	0.973236	0	0	0	0.729927	0.243309	0	0	0	0	0	1.45985	0	0	0	0.243309	0	0	0	0	0	0	4.86618	35.0365	0
117	22.95	127.028	0.6656	0	0	0	1.68878	0	0	0	0	0	42.2195	0	0	0	0	0	0	0	0	0	0	0	2.41255	0	0	0	0	0	0	0	0	0	0	4.82509	0	0	0	0.482509	0	0	0	0	0	0	2.6538	42.5814	0
116	22.97	127.054	0.6648	0	0	0	0.958084	0	0	0	0	0.718563	44.0719	0	0	0	0	0	0	0	0.239521	0	0	0	3.11377	0	0	0	0.479042	0	0	0	0	0	0	6.94611	0	0	0	0.718563	0	0	0	0	0	0	2.63473	36.0479	0
115	22.99	127.081	0.664	0	0	0	1.3683	0	0	0	0.22805	0	42.8734	0	0	0	0	0	0	0	0	0	0	0	2.50855	0	0	0	0.4561	0	0	0	0	0	0	5.24515	0	0	0	0.22805	0	0	0	0	0	0	1.93843	43.1015	0
114	23.01	127.108	0.6632	0	0	0	2.55814	0	0	0	0	0	33.9535	0	0	0	0	0	0	0	0	0	0	0	3.72093	0	0	0	0.930233	0.232558	0	0	0	0	0	8.83721	0	0	0	0.697674	0	0	0	0	0	0	3.25581	40.2326	0
113	23.03	127.135	0.6624	0	0	0	1.63743	0	0	0	0	0	40.4678	0	0	0	0	0	0	0	0.233918	0	0	0	1.87135	0	0	0	0.233918	0.233918	0	0	0	0	0	1.40351	0	0	0	1.40351	0	0	0	0	0	0	1.87135	45.2632	0
112	23.05	127.162	0.6616	0	0	0	1.96507	0	0	0	0.655022	0.218341	34.2795	0	0	0	0	0	0.218341	0	0.218341	0	0	0	3.49345	0	0	0	0.218341	0.218341	0	0	0	0	0	10.262	0	0	0	0.218341	0	0	0	0	0	0	2.40175	41.4847	0
110	23.09	127.216	0.6599	0	0	0	4.44444	0	0	0	0	0	34.4444	0	0	0	0	0	0	0	0	0	0	0	2.88889	0	0	0	0.222222	0	0	0	0	0	0	12.6667	0	0	0	0.222222	0	0	0	0	0	0	3.55556	37.1111	0
109	23.11	127.242	0.6591	0	0	0	3.81679	0	0.254453	0	0	0	42.4936	0	0	0	0	0	0	0	0	0	0	0.254453	2.79898	0	0	0	0.254453	0.254453	0	0	0	0	0	11.9593	0	0	0	0.254453	0	0	0	0	0	0	1.39949	30.6616	0
108	23.13	127.269	0.6583	0	0	0	5.16432	0	0	0	0	0	47.6526	0	0	0	0	0	0	0	0	0	0	0	3.99061	0	0	0	0.469484	0	0	0	0	0	0	1.64319	0	0	0	0.469484	0	0	0	0	0	0	0.938967	34.9765	0
107	23.15	127.296	0.6575	0	0	0	2.21948	0	0	0	0	0	48.8286	0	0	0	0	0	0	0	0	0	0	0	3.69914	0	0	0	0.246609	0.493218	0	0	0	0	0	5.91862	0	0	0	0.739827	0	0	0	0	0	0	2.09618	31.3194	0
105	23.19	127.35	0.6558	0	0	0	1.49626	0	0	0	0	0.249377	49.3766	0	0	0	0	0	0	0	0	0	0	0	3.2419	0	0	0	0.249377	0	0	0	0	0	0	2.74314	0	0	0	0.74813	0	0	0	0	0	0	2.49377	35.4115	0
104	23.21	127.377	0.655	0	0	0	2.02247	0	0	0	0.674157	0	55.0562	0	0	0	0	0	0	0	0	0	0	0	0.674157	0	0	0	0	0	0	0	0	0	0	2.92135	0	0	0	0.224719	0	0	0	0	0	0	2.24719	30.3371	0
103	23.23	127.403	0.6542	0	0	0	0.787402	0	0	0	0	0	54.5932	0	0	0	0	0	0	0	0	0	0	0	2.09974	0	0	0	0.262467	0.262467	0	0	0	0	0	3.67454	0	0	0	0.262467	0	0	0	0	0	0	1.5748	29.1339	0
102	23.25	127.43	0.6534	0	0	0	2.31481	0	0	0	0.231481	0.231481	43.75	0	0	0	0	0	0	0	0	0	0	0	4.62963	0	0	0	0.462963	0.694444	0	0	0	0	0	4.39815	0	0	0	0.231481	0	0	0	0	0	0	2.43056	36.2269	0
101	23.27	127.457	0.6526	0	0	0	1.16959	0.292398	0	0	0.292398	0	57.8947	0	0	0	0	0	0	0	0	0	0	0	3.21637	0	0.292398	0	0	0	0	0	0	0	0	3.50877	0	0	0	0.292398	0	0	0	0	0	0	0.292398	24.5614	0
100	23.29	127.484	0.6518	0	0	0	1.6055	0	0	0	0	0.229358	52.5229	0	0.229358	0	0	0	0	0	0	0	0	0	1.6055	0	0	0	0.917431	0.458716	0	0	0	0	0	5.04587	0	0	0	1.6055	0	0	0	0	0	0	1.26147	28.0963	0
99	23.31	127.511	0.6509	0	0	0	1.4944	0	0	0	0	0	45.33	0	0	0	0	0	0	0	0	0	0	0	3.98506	0	0	0	0.498132	0.249066	0	0	0	0	0	0.498132	0	0	0	0.996264	0	0	0	0	0	0	3.48692	33.9975	0
98	23.33	127.538	0.6501	0	0	0	1.15741	0	0	0	0	0.231481	50	0	0	0	0	0	0	0	0.231481	0	0	0	2.31481	0	0	0	0.694444	0.231481	0	0	0	0	0	6.01852	0	0	0	2.77778	0	0	0	0	0	0	1.62037	26.3889	0
97	23.35	127.564	0.6493	0	0	0	2.77457	0	0	0	0	0.231214	47.3988	0	0	0	0	0	0	0	0	0	0	0	4.85549	0	0	0	0.231214	0.693642	0	0	0	0	0	2.77457	0	0	0	3.00578	0	0	0	0	0	0	1.6185	28.3237	0
96	23.37	127.591	0.6485	0	0	0	0.908059	0.227015	0	0	0.227015	0.227015	47.6731	0	0	0	0	0	0	0	0.227015	0	0	0	4.08627	0	0	0	0.45403	0.908059	0	0	0	0	0	1.36209	0	0	0	2.72418	0	0	0	0	0	0	1.36209	24.6311	0
95	23.39	127.618	0.6477	0	0	0	3.23326	0	0	0	0.461894	0.230947	34.1801	0	0	0	0	0	0	0	0.230947	0	0	0	4.84988	0	0	0	0	0.461894	0	0	0	0	0	0	0	0	0	3.4642	0	0	0	0	0	0	2.194	34.5266	0
94	23.41	127.645	0.6469	0	0	0	3.20988	0	0	0	0.493827	0.246914	21.9753	0	0	0	0	0	0	0	0.246914	0	0	0.246914	3.20988	0	0	0	0	0.246914	0	0	0	0	0	2.46914	0	0	0	3.7037	0	0	0	0	0	0	2.22222	49.6296	0
93	23.43	127.672	0.646	0	0	0	3.68664	0.230415	0	0	0.460829	0.230415	19.5853	0	0	0	0	0	0	0	0	0	0	0	3.68664	0	0	0	0.230415	0.230415	0	0	0	0	0	0.460829	0	0	0	1.84332	0	0	0	0	0	0	3.68664	54.8387	0
92	23.45	127.699	0.6452	0	0	0	2.7972	0	0	0	0.4662	0	15.6177	0	0	0	0	0	0	0	0	0	0	0	2.7972	0	0	0	0.2331	0	0	0	0	0	0	0.932401	0	0.2331	0	0	0	0	0	0	0	0	4.8951	68.7646	0
90	23.49	127.752	0.6436	0	0	0	3.7037	0	0	0	0	0	14.1204	0	0	0	0	0	0	0	0	0	0	0	1.85185	0	0	0	0	0.462963	0	0	0	0.231481	0	0.462963	0	0	0	0	0	0	0	0	0	0	2.77778	75.463	0
87	23.55	127.833	0.6411	0	0	0	4.89596	0	0.244798	0	0	0	25.2142	0	0	0	0	0	0	0	0	0	0	0	1.95838	0	0	0	0.244798	0.489596	0	0	0	0	0	0	0	0	0	0.244798	0	0	0	0	0	0	3.79437	58.7515	0
85	23.59	127.886	0.6395	0	0	0	3.41463	0	0	0	0.243902	0	13.6585	0	0	0	0	0	0	0	0	0	0	0	0.731707	0	0	0	0.243902	0	0	0	0	0	0	1.70732	0	0.243902	0	0	0	0	0	0	0	0	2.68293	74.878	0
83	23.63	127.94	0.6378	0	0	0	4.2204	0	0	0	0	0	12.6612	0	0	0	0	0	0	0	0	0	0	0	2.8136	0	0	0	0	0	0	0	0	0	0	0.7034	0	0	0	0	0	0	0	0	0	0	3.8687	72.6846	0
80	23.69	128.021	0.6354	0	0	0	4.02367	0	0	0	0	0	26.5089	0	0	0	0	0	0	0	0.236686	0	0	0.236686	0.473373	0	0	0	0.236686	0.236686	0	0	0	0	0	1.89349	0	0.236686	0	0.473373	0	0	0	0	0	0	2.95858	59.4083	0
78	23.73	128.074	0.6337	0	0	0	3.21101	0.229358	0.458716	0	0	0	25	0	0	0	0	0	0.229358	0	0	0	0	0	4.12844	0	0	0	0.229358	0	0	0	0	0	0	0.917431	0	0	0	0.229358	0	0	0	0	0	0	1.37615	59.4037	0
75	23.79	128.155	0.6313	0	0	0	4.20272	0	0	0	0	0	31.1496	0	0	0	0	0	0	0	0	0	0	0	1.97775	0	0	0	0.247219	0.247219	0	0	0	0	0	1.48331	0	0.494438	0	0	0	0	0	0	0	0	4.69716	52.7812	0
73	23.83	128.209	0.6296	0	0	0	5.71429	0	0	0	0	0	26.455	0	0	0	0	0	0	0	0	0	0	0	1.48148	0	0	0	0.42328	0.21164	0	0	0	0	0	0.634921	0	0	0	0	0	0	0	0	0	0	4.02116	58.5185	0
70	23.89	128.289	0.6272	0	0	0	4.83092	0	0	0	0	0	26.57	0	0	0	0	0	0	0	0	0	0	0	1.93237	0	0	0	0.241546	0.483092	0	0	0	0	0	2.657	0	0	0	0.241546	0	0	0	0	0	0	3.86473	56.7633	0
68	23.93	128.343	0.6255	0	0	0	3.85051	0	0	0	0	0	14.496	0	0	0	0	0	0	0	0.226501	0	0	0.226501	2.03851	0	0	0	0	0	0	0	0	0	0	0.906002	0	0.226501	0	0	0	0	0	0	0	0	3.85051	71.2344	0
65	23.99	128.423	0.6231	0	0	0	6.00962	0	0	0	0	0	25.9615	0	0	0	0	0	0	0	0.480769	0	0	0	1.20192	0	0	0	0.480769	0.721154	0	0	0	0	0	4.08654	0	0	0	0	0	0	0	0	0	0	7.21154	51.2019	0
63	24.03	128.477	0.6214	0	0	0	2.781	0	0	0	0	0	23.4067	0	0	0	0	0	0	0	0	0	0	0	1.854	0	0	0	0.926999	0	0	0	0	0	0	0.23175	0	0	0	0.695249	0	0	0	0	0	0	2.89687	65.3534	0
61	24.07	128.531	0.6198	0	0	0	6.2425	0	0	0	0	0.240096	22.569	0	0.240096	0	0	0	0	0	0.240096	0	0	0	0.960384	0	0	0	0	0.240096	0	0	0	0	0	3.36134	0	0	0	0.240096	0	0	0	0	0	0	5.52221	57.2629	0
58	24.13	128.611	0.6139	0	0	0	3.89189	0	0	0	0	0	20.3243	0	0	0	0	0	0	0	0.216216	0	0	0	1.2973	0	0	0	0.432432	0	0	0	0	0	0	0.432432	0	0	0	0	0	0	0	0	0	0	8.10811	64.8649	0
55	24.19	128.692	0.6078	0	0	0	3.74862	0	0	0	0	0.220507	22.4917	0	0	0	0	0	0	0	0.220507	0	0	0	1.54355	0	0	0	0.441014	0.220507	0	0	0	0	0	0.882029	0	0	0	0.220507	0	0	0	0	0	0	5.40243	63.5061	0
53	24.23	128.745	0.6038	0	0	0	3.16302	0	0	0	0	0	19.2214	0	0	0	0	0	0	0	0	0	0	0	2.18978	0	0	0	0	0.486618	0	0	0	0	0	0.729927	0	0	0	0	0	0	0	0	0	0	3.89294	68.3698	0
50	24.29	128.826	0.5978	0	0	0	1.75631	0	0	0	0.219539	0	23.2711	0	0	0	0	0	0	0	0	0	0	0	2.19539	0	0	0	0.658617	0.219539	0	0	0	0	0	1.09769	0	0	0	0.878156	0	0	0	0	0	0	3.40285	64.5445	0
48	24.33	128.879	0.5937	0	0	0	3.76523	0	0	0	0	0	23.9203	0	0	0	0	0	0	0	0	0	0	0	2.21484	0	0	0	0.442968	0.442968	0	0	0	0	0	3.10078	0	0	0	0.442968	0	0	0	0	0	0	2.99003	58.9147	0
46	24.37	128.933	0.5897	0	0	0	5.46697	0	0	0	0	0	9.11162	0	0	0	0	0	0	0	0	0	0	0	2.05011	0	0	0	0	0	0	0	0	0	0	0.911162	0	0	0	0.22779	0	0	0	0	0	0	0.683371	73.8041	0
45	24.39	128.96	0.5877	0	0	0	9.90099	0.247525	0.247525	0	0	0	25.2475	0	0	0	0	0	0	0	0	0	0	0	0.742574	0	0	0	0.742574	0.247525	0	0	0	0	0	6.43564	0	0	0	0	0	0	0	0	0	0	0.49505	52.7228	0
43	24.43	129.014	0.5836	0	0	0	5.70012	0	0	0	0	0	16.8525	0	0	0	0	0	0	0	0	0	0	0	0.991326	0	0	0	0	0.247831	0	0	0	0	0	2.72615	0	0	0	0.495663	0	0	0	0	0	0	2.60223	68.8971	0
40	24.49	129.094	0.5776	0	0	0	6.45995	0	0	0	0.258398	0	25.8398	0	0	0	0	0	0	0	0	0	0	0	2.32558	0	0	0	0.258398	0	0	0	0	0	0	10.0775	0	0	0	0.258398	0	0	0	0	0	0	1.67959	48.708	0
38	24.545	129.168	0.572	0	0	0	6.71642	0	0	0	0.248756	0.248756	27.6119	0	0	0	0	0	0	0	0	0	0	0	4.72637	0	0	0	0	0	0	0	0	0.248756	0	0.248756	0	0	0	0.248756	0	0	0	0	0	0	0.746269	55.7214	0
37	24.565	129.195	0.57	0	0	0	5.53746	0	0	0	0	0	47.557	0	0	0	0	0	0	0	0	0	0	0	0.977199	0	0	0	0	0.325733	0	0	0	0	0	0.325733	0	0	0	0.651466	0	0	0	0	0	0	1.30293	36.8078	0
34	24.625	129.275	0.564	0	0	0	7.50605	0	0	0	0	0.242131	28.8136	0	0.484262	0	0	0	0	0	0	0	0	0	2.17918	0	0	0	0.242131	0.484262	0	0	0	0	0	6.77966	0	0	0	0.242131	0	0	0	0	0	0	0.726392	50.6053	0
32	24.665	129.329	0.5599	0	0	0	4.86726	0	0	0	0.884956	0.442478	56.1947	0	0	0	0	0	0	0	0	0	0	0	0.884956	0	0	0	0	0	0	0	0	0	0	2.65487	0	0	0	0	0	0	0	0	0	0	0	24.3363	0
29	24.725	129.41	0.5537	0	0	0	9.4431	0	0	0	0.242131	0	61.5012	0	0	0	0	0	0	0	0	0	0	0	0.968523	0	0	0	0	0.242131	0	0	0	0	0	3.1477	0	0	0	1.21065	0	0	0	0	0	0	0.484262	17.9177	0
26	24.785	129.49	0.5474	0	0	0	7.74194	0	0	0	0	0	81.2903	0	0	0	0	0	0	0	0	0	0	0	1.50538	0	0	0	0	0	0	0	0	0	0	0.430108	0	0	0	0.215054	0	0	0	0	0	0	0.430108	2.58065	0
24	24.825	129.544	0.5433	0	0	0	14.5455	0	0	0	0	0	60.6061	0	0	0	0	0	0	0	0	0	0	0	2.42424	0	0	0	0.30303	0	0	0	0	0	0	9.09091	0	0	0	0.606061	0	0	0	0	0	0	0	5.15152	0
21	24.885	129.624	0.5371	0	0	0	7.5388	0	0	0	0.443459	0	75.388	0	0	0	0	0	0	0	0	0	0	0	0.886918	0	0	0	0.443459	0	0	0	0	0	0	5.76497	0	0	0	1.33038	0	0	0	0	0	0	0	1.10865	0
19	24.925	129.678	0.5329	0	0	0	6.3306	0	0	0	0.234467	0	79.7186	0	0	0	0	0	0	0	0	0	0	0	0.234467	0	0	0	1.64127	0.468933	0	0	0	0	0	0.234467	0	0	0	1.4068	0	0	0	0	0	0	0.234467	4.33763	0.468933
16	24.985	129.758	0.5267	0	0	0	3.6452	0	0	0	0.72904	0.486027	62.4544	0	0	0	0	0	0	0	0	0	0	0	4.86027	0	0	0	1.94411	0.486027	0	0	0	0	0	8.01944	0	0	0	1.70109	0	0	0	0	0	0	0.243013	4.25273	0
14	25.025	129.812	0.5225	0	0	0	4.266	0	0	0	0.250941	0.250941	49.9373	0	0	0	0	0	0	0	0.501882	0	0	0	6.27353	0	0	0	1.50565	0.752823	0	0	0	0	0	2.50941	0	0	0	1.50565	0	0	0	0	0	0	0.376412	10.5395	0
12	25.065	129.866	0.5184	0	0	0	3.24324	0	0	0	0.648649	0	71.7838	0	0	0	0	0	0	0	0.216216	0	0	0	1.72973	0	0	0	0.216216	1.94595	0	0	0	0	0	0.432432	0	0	0	1.2973	0	0	0	0	0	0	0.540541	3.45946	0
9	25.125	129.946	0.5122	0	0	0	4.57711	0	0	0	1.79104	0.79602	44.3781	0	0	0	0	0	0	0	0.39801	0	0	0	7.16418	0	0	0	1.39303	1.79104	0	0	0	0	0	0.995025	0	0	0	2.38806	0	0	0	0	0	0	1.09453	12.5373	0
5	25.205	130.003	0.508	0	0	0	4.13534	0	0	0	0.37594	0	59.7744	0	0	0	0	0	0	0	0.37594	0.37594	0	0	1.12782	0	0	0	0	3.7594	0	0	0	0	0	0	0	0	0	4.51128	0	0	0	0	0	0	1.12782	13.5338	0
2	25.3775	130.016	0.5082	0	0	0	2.86299	0.408998	0	0	0.408998	0	59.7137	0	0	0	0	0	0.408998	0	0.408998	0	0	0	2.04499	0	0	0	0	0.408998	0	0	0	0	0	0.817996	0	0.408998	0	3.68098	0	0	0	0	0	0	2.65849	12.2699	0
1p	25.805	130.049	0.5095	0	0	0	3.79507	0	0	0	1.51803	1.51803	53.1309	0	0	0	0	0	0	0	0	0	0	0	3.41556	0	0	0	0.379507	3.79507	0	0	0	0	0	1.51803	0	0	0	2.27704	0	0	0	0	0	0	1.70778	11.3852	0
2p	26.285	130.086	0.5126	0	0	0	6.23853	0.366972	0	0	0.366972	0	56.5138	0	0.366972	0	0	0	0	0	0.366972	0.366972	0	0	3.30275	0	0	0	0	1.83486	0	0	0	0	0	0	0	0	0	2.20183	0	0	0	0	0	0	1.83486	4.58716	0
4p	27.255	130.161	0.5237	0	0	0	1.43062	0	0	0	0	0	45.4936	0	0	0	0	0	0	0	0	0	0	0	6.00858	0	0	0	1.71674	2.57511	0	0	0	0	0	0.572246	0	0	0	1.14449	0	0	0	0	0	0	2.86123	26.7525	0
6p	28.405	130.25	0.5449	0	0	0	4.06091	0	0	0	0.338409	0.676819	51.7766	0	0	0	0	0	0	0	0	0	0	0	2.70728	0	0	0	1.35364	3.7225	0	0	0	0	0	0.676819	0	0	0	2.70728	0	0	0	0	0	0	3.21489	12.5212	0
[truncated: 27 more columns]

## Sheet: Calib_data
EMPD_code	Longitude	Latitude	Tjan	Tjul	ABIES	ACER	AESCULUS	ALNUS	AMBROSIA	APIACEAE	ARMERIA	ARTEMISI	ASTERACE	BETULA	BORAGINA	BRASSICA	BUXUS	CAMPANUL	CAPRIFOL	CARYOPHY	CASTANEA	CHENOPOD	CICHORIA	CORNUS	CORYLUS	CYPERACE	DRYAS	ELAEAGNA	EPHEDRA	EQUISETU	ERICACEA	EUPHORBI	FABACEAE	FAGUS	FRAXINUS	JUGLANDA	JUNIPERU	LAMIACEA	LARIX	LILIACEA	LYCOPODI	MALVACEA	MYRICA_G	OLEA	ONAGRACE	OSTRYCAR	PEDICULA	PICEA	PINUS
Barboni_a1301	-3.44103	43.1509	3.247	15.735	0	0	0	1.65017	0	1.9802	0	0.330033	0.660066	2.31023	0	0	0	0	0	0	0	0	0	0	9.57096	7.26073	0	0	0	0	9.90099	0	0	10.5611	0	0.330033	0	0	0	0	0	0	0	0.660066	0	0	0	0	3.30033
Barboni_a1302	-3.44103	43.1509	3.247	15.735	0	0	0	0.954654	0	1.19332	0	0.477327	0.71599	0.954654	0	0	0	0.238663	0	0	0.477327	0	0	0	3.57995	7.39857	0	0	0	0	32.6969	0	1.43198	10.0239	0	0	0	0	0	0.477327	0	0	0.238663	0.238663	0	0.238663	0	0	3.10263
Barboni_a1352	-3.34412	57.1154	0.082	11.674	0	0	0	1.1583	0	0	0	0	0	9.07336	0	0.3861	0	0	0	0	0	0	0.19305	0	0.19305	7.33591	0	0	0	5.01931	37.6448	0	0	0	0	0	0	0	0	0	0	0	0	0	0	0	0	0	13.1274
Barboni_a1353	-3.40844	57.1159	-1.691	9.908	0	0	0	3.42146	0	0	0	0	0	3.7325	0	0	0	0	0	0.155521	0	0	0	0	5.28771	7.46501	0	0	0	0	11.042	0	0	0	0	0	0	0	0	0	2.64386	0	0	0	0	0	0	0	11.042
Barboni_a1357	-4.99107	43.2723	2.71	15.478	0	0	0	0.798403	0	0	0	0.199601	0.998004	0.199601	0	0	0	0	0	0.998004	0	0	5.18962	0	3.59281	24.5509	0	0	0	0.399202	2.99401	0	0	0.399202	0.998004	0	0	0	0	0	0	0	0	0	0	0	0	0	6.18762
Barboni_a1361	-1.49944	40.9679	3.024	20.22	0	0	0	1.28676	0	0.551471	0	4.41176	0.183824	0	0	0.919118	0	0	0	0.183824	0.183824	37.5	0.551471	0	0.367647	3.86029	0	0	0	0.367647	0.183824	0	0.183824	0	0	0.183824	0.551471	0	0	0	0	0	0	7.16912	0	0	0	0	14.1544
Barboni_a1375	-1.60844	40.7267	1.607	18.837	0	0	0	0	0	0	0	0.817439	0.27248	0.27248	0	0.27248	0	0	0	0.27248	0	0.544959	0.817439	0	0.544959	4.35967	0	0	0	1.3624	0.27248	0	0.817439	0	0	0	4.35967	0	0	0	0	0	0	6.81199	0	0	0	0	45.7766
Barboni_a1378	-0.178735	41.7971	6.204	24.386	0	0	0	1.24688	0	0	0	1.74564	1.24688	0.997506	0	1.74564	0.74813	0	0	0.249377	0	2.49377	0.498753	0	0	0.74813	0	0	0	0.498753	2.24439	0	0.249377	0	0	0	0.74813	0	0	0	0	0	0	6.98254	0	0	0	0	48.8778
Barboni_a1380	-2.84718	41.9989	-1.515	15.017	0	0	0	0.358423	0	0	0	0	0.358423	0.537634	0	0.716846	0	0	0	0.716846	0	0.179211	0.537634	0	1.6129	0.716846	0	0	0	0	5.01792	0	0	1.07527	0	0	0	0	0	0	0	0	0	0.537634	0	0.179211	0	0	78.6738
Barboni_a1381	-2.84718	41.9989	-1.515	15.017	0	0	0	0	0	0.859599	0	2.00573	0	4.58453	0.286533	1.14613	0	0	0	0	0.859599	0.859599	0	0.286533	2.00573	0.859599	0	0	0	0	5.15759	0	0	1.43266	1.14613	0	2.29226	0	0	0	0	0	0	4.58453	0	0.286533	0.286533	0	44.4126
Barboni_a1387	-2.86011	41.9946	-3.085	13.459	0.925926	0	0	0	0	0	0	1.85185	0.925926	0.462963	0	0.694444	0	0	0	1.15741	0.231481	0.925926	0	0	0	2.08333	0	0	0	0	3.93519	0	0	0.462963	0.462963	0	0	0	0	0	0	0	0	2.77778	0	0	0	0.462963	54.1667
Barboni_a788	-0.379167	43.0933	5.572	21.498	0.331126	0	0	16.2252	0	0	0	0	0.331126	1.3245	0	0.662252	0.331126	0	0	0.331126	0	0.331126	0	0	13.9073	4.30464	0	0	0	0	2.31788	0	0.331126	6.62252	1.98675	0	0	0	0	0	0	0	0	0	0	0	0	0	7.94702
Barboni_a840	10.1232	44.359	-2.71	15.107	3.95778	0	0	6.0686	0	0	0	0.263852	1.05541	0.527704	0	0	0	0	0	1.31926	0	0.791557	1.31926	0	8.97098	8.17942	0	0	0	0	4.22164	0	0	5.27704	0	0	0	0	0	0	0	0	0	6.59631	0	0.263852	0	0	14.248
Barboni_a841	10.0486	44.3874	-2.497	15.301	2.25225	0	0	4.72973	0	0.45045	0	0.45045	0.675676	1.35135	0	0.45045	0	0.225225	0	0.225225	0	0.45045	2.02703	0	7.65766	7.65766	0	0	0	0	2.7027	0	0	5.63063	0	0	0	0	0	0	0	0	0	7.20721	0	0.225225	0	0	12.1622
Barboni_a842	10.2413	44.3047	-1.816	15.973	1.59681	0	0	3.79242	0	0	0	0.399202	0.798403	0.399202	0	0	0	0	0	0.798403	0	0	0.399202	0	5.38922	14.9701	0	0	0	0.399202	3.19361	0	0	6.38723	0	0.998004	0	0	0	0	0	0	0	2.79441	0	0.598802	0	0.199601	12.5749
Barboni_a846	10.818	44.1711	-2.059	15.981	0.859599	0	0	2.5788	0	0	0	1.7192	0.573066	1.14613	0	0.573066	0	0	0	0	0.573066	2.00573	0.286533	2.86533	6.01719	24.9284	0	0	0	0	0.859599	0	0.573066	1.43266	0	0	0.286533	0	0	0	0	0	0.286533	3.4384	0	1.14613	0	0.573066	22.6361
Barboni_a865	-2.56639	42.5426	4.84	20.575	0	0	0	0.75188	0	0.75188	0	0	2.25564	0	0	0.75188	0	0	0	0	0	5.26316	1.50376	0	0	6.01504	0	0	0	0	0.75188	0	0	0	0	0	0	0	0	0	0	0	0	3.00752	0	0	0	0	38.3459
Barboni_a866	-2.56528	42.5343	4.889	20.65	0	0	0	0	0	0	0	0	0.355872	0.355872	0	0	0	0	0	0	0	1.06762	3.91459	0	0	3.91459	0	0	0	0	2.13523	0	0	1.77936	0	0	1.06762	0.711744	0	0	0	0	0	4.62633	0	0	0	0	37.3665
Barboni_a941	-1.49944	40.9679	3.024	20.22	0	0	0	0.380228	0	0.380228	0	3.04183	0	0.380228	0	0	0	0	0	0	0	3.42205	0	0	1.52091	0	0	0	0	0	1.14068	0	0	0.380228	0	0	3.80228	0	0	0	0	0	0	7.98479	0	0	0	0	53.9924
Bjune_a1	27.0646	70.5517	-10.339	10.788	0	0	0	0.498339	0	0	0	0.332226	0	60.1329	0	0.166113	0	0	0	0	0	0.332226	0	0	0.166113	2.82392	0	0	0	0.332226	3.98671	0	0	0	0	0	1.99336	0	0	0	0.498339	0	0	0	0	0	0	0.664452	17.4419
Bjune_a10	21.0649	69.8137	-6.465	11.027	0	0	0	1.87861	0	0	0	0	0.578035	26.5896	0	0	0	0	0	0	0	0	0.433526	0	0.289017	8.09249	0	0	0	0	2.31214	0	0	0	0	0	4.47977	0	0	0	0.867052	0	0	0	0	0	0	0.289017	7.36994
Bjune_a100	6.66964	58.3973	-1.326	13.064	0	0	0	5.05263	0	0.210526	0	0	0.105263	18.4211	0	0	0	0	0	0	0	0	0	0	1.89474	5.36842	0	0	0	0	16.8421	0	0.105263	0.315789	0	0	2.94737	0	0	0	0.421053	0	0	0	0.105263	0	0	0.210526	12.9474
Bjune_a101	8.01899	58.2997	-2.018	14.768	0	0	0	3.42324	0	0	0	0.103734	0.103734	22.7178	0	0.103734	0	0	0	0	0	0.103734	0	0	0.414938	2.17842	0	0	0	0	1.55602	0	0	0	0.207469	0	2.17842	0.103734	0	0	0.207469	0	0	0	0	0	0	4.66805	46.2656
Bjune_a102	8.58134	58.7887	-3.568	15.068	0	0	0	1.73913	0	0	0	0	0	15.8261	0	0	0	0	0	0	0	0.173913	0.173913	0	1.21739	1.56522	0	0	0	0	2.78261	0	0.173913	0.173913	0	0	3.30435	0	0	0	0.173913	0	2.26087	0	0	0	0	4.17391	52.6957
Bjune_a103	10.2116	59.5462	-5.17	15.765	0	0.147929	0	7.10059	0	0	0	0.147929	0	21.3018	0	0.147929	0	0	0	0	0	0.147929	0	0	1.92308	0.591716	0	0	0	0	0.295858	0	0	0.147929	0.295858	0	4.14201	0	0	0	0.443787	0	0.739645	0	0	0	0	17.1598	22.929
Bjune_a104	10.7085	60.6894	-9.369	13.615	0	0	0	4.66418	0	0	0	0	0.373134	18.2836	0	0.373134	0	0	0	0	0	0.186567	0.186567	0	0.746269	1.86567	0	0	0	0.186567	0.186567	0	0	0.186567	0	0	0.746269	0	0	0	0	0	0	0	0	0	0	20.8955	24.0672
Bjune_a105	5.88395	61.4124	-1.725	12.101	0	0	0	4.86891	0	0.374532	0	0.124844	0	17.3533	0	0	0	0	0	0	0	0	0	0	0.499376	6.2422	0	0	0	0	4.49438	0	0	0	0	0	2.87141	0	0	0	0.124844	0	0	0	0	0	0	0.249688	23.97
Bjune_a106	5.49378	61.3472	-0.68	12.057	0	0	0	6.6586	0	0	0	0	0.121065	8.47458	0	0	0	0	0	0	0	0	0.363196	0	0.121065	4.23729	0	0	0	0	0.242131	0	0	0	0.121065	0	1.69492	0	0	0	0.484262	0	0	0	0	0	0	0.121065	2.30024
Bjune_a107	5.35953	61.1981	-0.009	12.581	0	0	0	2.76008	0	0.106157	0	0	0	4.24628	0	0	0	0	0	0	0	0	0.106157	0	0.636943	2.01699	0	0	0	0	0.530786	0	0	0	0.106157	0	1.91083	0	0	0	0.106157	0	0	0	0	0	0	0.106157	3.18471
Bjune_a108	5.57214	60.8352	-0.709	12.962	0	0	0	3.06947	0	0	0	0	0.323102	25.6866	0	0	0	0	0	0	0	0	0	0	0.646204	1.77706	0	0	0	0	1.61551	0	0	0	0.484653	0	7.26979	0	0	0	0.807754	0	0	0	0	0	0	0	19.063
Bjune_a109	5.57331	60.7211	-0.632	13.174	0	0	0	5.1395	0	0	0	0	0.146843	15.5653	0	0	0	0	0	0	0	0	0.146843	0	2.34949	2.20264	0	0	0	0	2.20264	0	0	0	0	0	3.67107	0	0	0	0.587372	0	0	0	0	0	0	0	15.859
Bjune_a11	23.3773	69.9368	-8.039	12.267	0	0	0	2.08333	0	0	0	0.520833	0	48.0903	0	0	0	0	0	0	0	0	0	0	0	1.5625	0	0	0	0.173611	1.04167	0	0.173611	0	0	0	12.5	0	0	0	0	0	0.173611	0	0	0	0	0.868056	23.0903
Bjune_a110	6.12798	60.7952	-2.793	12.24	0	0	0	3.81837	0	0.103199	0	0	0.206398	16.6151	0	0	0	0.103199	0	0.103199	0	0	0.309598	0	0.309598	1.85759	0	0	0	0	0.928793	0	0	0	0	0	8.87513	0	0	0	0.309598	0	0	0	0	0	0	1.13519	7.94634
Bjune_a111	6.21042	60.6083	-3.994	11.482	0	0	0	4.92341	0.109409	0	0	0	0.328228	29.5405	0	0	0	0	0	0	0	0.109409	0.109409	0	0.328228	5.79869	0	0	0	0.437637	0.765864	0	0	0.109409	0	0	9.84683	0	0	0	0.218818	0	0	0	0	0	0	0.218818	16.0832
Bjune_a112	6.07511	60.5281	-3.802	11.48	0	0	0	4.21769	0	0	0	0.136054	0.408163	17.8231	0	0	0	0	0	0	0	0	0.408163	0	0.408163	8.84354	0	0	0	0	2.17687	0	0	0	0.136054	0	1.36054	0	0	0	0.544218	0	0	0	0	0	0	0.136054	9.11565
Bjune_a113	6.06281	60.3419	-2.391	12.922	0	0	0	6.82594	0	0	0	0	0.170648	15.1877	0	0	0	0	0	0	0	0	0.682594	0	0.853242	5.9727	0	0	0	0.170648	0.341297	0	0	0	0.511945	0	13.8225	0	0	0	0.341297	0	0	0	0	0	0	0.341297	8.19113
Bjune_a114	5.41667	60.3617	-1.616	11.984	0	0	0	6.15142	0	0	0	0	0	15.4574	0	0	0	0	0	0	0	0	0.157729	0	3.62776	5.99369	0	0	0	0	19.5584	0	0	0.157729	0	0	1.73502	0	0	0	0.630915	0	0	0	0	0	0	0.315457	11.3565
Bjune_a115	5.5646	61.2475	-0.258	12.801	0	0	0	7.16667	0	0	0	0	0	24	0	0.166667	0	0	0	0	0	0	0	0	1.66667	3.16667	0	0	0	0	1.83333	0	0	0.166667	1	0	7.16667	0	0	0	0.333333	0	0	0	0	0	0	0.333333	29.1667
Bjune_a116	7.87821	58.4351	-2.418	14.418	0	0	0	4.4405	0	0	0	0	0	21.492	0	0	0	0	0	0	0	0.35524	0	0	1.06572	2.84192	0	0	0	0	6.57194	0	0.35524	0	0.35524	0	5.50622	0	0	0	0.53286	0	0.71048	0	0	0.17762	0	1.42096	32.1492
Bjune_a117	7.97566	58.382	-2.545	14.35	0	0.152905	0	8.7156	0	0	0	0	0.30581	19.419	0	0	0	0	0	0	0	0	0	0	0.30581	1.83486	0	0	0	0	2.14067	0	0	0	0	0	2.9052	0	0	0	0.611621	0	1.68196	0	0	0	0	1.68196	32.5688
Bjune_a118	8.02442	58.598	-4.021	13.152	0	0	0	4.16667	0	0	0	0.5	0	14.8333	0	0.333333	0	0	0	0	0	0.333333	0	0	0.333333	1.5	0	0	0	0	5	0	0.166667	0.333333	0.333333	0	11.8333	0.166667	0	0	0.166667	0	0.333333	0	0	0.166667	0	1.5	37.5
Bjune_a119	7.734	58.5398	-1.941	14.771	0	0	0	4.80591	0	0	0	0	0	25.1386	0	0	0	0	0	0	0	0	0	0	0.369686	1.84843	0	0	0	0	1.66359	0	0.184843	0	0.554529	0	3.32717	0	0	0	0	0	1.47874	0	0	0	0	0.739372	41.0351
Bjune_a12	29.5552	69.8847	-10.468	10.561	0	0	0	1.57343	0	0	0	0	0.174825	29.1958	0	0	0	0	0	0	0	0	0	0	0.174825	3.14685	0	0	0	0.34965	1.74825	0	0	0	0	0	19.2308	0	0	0	3.4965	0	0	0	0	0	0	0.34965	32.1678
Bjune_a120	7.74934	58.3019	-2.404	13.989	0	0	0	9.16784	0	0.141044	0	0.282087	0	28.2087	0	0	0	0	0	0	0	0	0	0.141044	1.69252	2.2567	0	0	0	0.141044	2.11566	0	0	0	0.282087	0	1.97461	0	0	0	0.564175	0	0	0	0	0	0	0.705219	24.2595
Bjune_a121	7.93599	59.0724	-5.06	12.212	0	0	0	4.49275	0	0	0	0.144928	0.144928	16.087	0	0	0	0	0	0	0	0	0.144928	0	0.57971	6.95652	0	0	0	0	2.46377	0	0	0.144928	0	0	2.46377	0	0	0	1.30435	0	0	0	0	0	0	1.88406	32.8986
Bjune_a122	8.74811	58.9328	-3.728	15.419	0	0	0	3.74787	0	0	0	0.170358	0	15.5026	0	0	0	0	0	0	0	0	0	0	0.170358	2.55537	0	0	0	0	4.94037	0	0	0.170358	0.170358	0	2.38501	0	0	0	0	0	2.55537	0	0	0	0	3.2368	46.3373
Bjune_a123	8.58732	59.0132	-4.186	14.864	0	0.124688	0	4.11471	0	0	0	0	0	18.8279	0	0	0	0	0	0	0	0.124688	0	0	0.872818	3.11721	0	0	0	0	4.2394	0	0.124688	0	0	0	2.49377	0	0	0	0.249377	0	0.498753	0	0	0	0	2.86783	42.6434
Bjune_a124	8.82755	59.0264	-5.552	14.202	0	0	0	4.06977	0	0.145349	0	0.145349	0.145349	20.7849	0	0	0	0	0	0	0	0	0	0	0.290698	0.872093	0	0	0	0	2.18023	0	0	0.290698	0.290698	0	2.76163	0	0	0	0	0	0.872093	0	0	0	0	5.52326	50
Bjune_a125	8.80403	59.1808	-4.387	15.631	0	0	0	4.20168	0	0	0	0.280112	0	16.8067	0	0.140056	0	0	0	0	0	0	0	0	0	1.96078	0	0	0	0	1.2605	0	0.280112	0	0	0	6.16246	0	0	0	0.420168	0	0.70028	0	0	0.140056	0	5.7423	42.8571
Bjune_a126	9.66385	59.5762	-6.495	14.53	0.164745	0	0	5.93081	0	0	0	0.164745	0.164745	17.9572	0	0.164745	0	0	0	0.164745	0	0.164745	0.164745	0	0.494234	1.31796	0	0	0	0	0.494234	0	0	0.164745	0.329489	0	9.88468	0	0	0	0.164745	0	0	0	0	0.164745	0	7.90774	37.5618
Bjune_a127	10.0117	59.723	-6.365	14.949	0	0	0	3.78289	0	0	0	0.164474	0.164474	12.9934	0	0.164474	0	0	0	0.164474	0	0.164474	0.164474	0	0.328947	1.97368	0	0	0	0	0.328947	0	0	0.164474	0	0	1.31579	0	0	0	0.657895	0	0	0	0	0	0	8.38816	28.7829
Bjune_a128	9.71707	59.6648	-6.016	15.259	0	0	0	6.2963	0	0	0	0.185185	0	19.2593	0	0	0	0	0	0	0	0.185185	0	0	0.37037	1.11111	0	0	0	0	0.740741	0	0	0.37037	0.185185	0	8.7037	0	0	0	0	0	0	0	0	0	0	5.55556	37.4074
Bjune_a129	10.186	59.6246	-5.13	15.977	0	0	0	4.21769	0	0.136054	0	0.272109	0	17.8231	0	0.136054	0	0	0	0	0	0.136054	0	0	0.680272	1.22449	0	0	0	0.272109	0.272109	0	0.136054	0.136054	0.272109	0	8.84354	0	0	0	0.408163	0	0.952381	0	0	0	0	10.4762	29.7959
Bjune_a13	25.8559	69.6019	-16.475	11.767	0	0	0	0.596659	0	0	0	0	0.238663	45.4654	0	0	0	0	0	0.119332	0	0	0	0.119332	0	12.1718	0	0	0	0.119332	1.43198	0	0	0	0	0	4.77327	0	0	0	0.238663	0	0	0	0	0	0	0.477327	19.4511
Bjune_a130	9.1551	60.5772	-8.163	13.047	0	0	0	3.88248	0	0	0	0.314795	0.104932	16.2644	0	0	0	0	0	0	0	0.209864	0.104932	0	0.104932	0.734523	0	0	0	0.104932	0.629591	0	0	0	0	0	10.5981	0	0	0	0.209864	0	0	0	0	0	0	6.9255	45.3305
Bjune_a131	9.62233	60.6773	-9.278	12.312	0	0	0	2.89855	0	0.161031	0	0.161031	0	20.4509	0	0	0	0	0	0	0	0.322061	0.161031	0	0	3.05958	0	0	0	0.161031	0.161031	0	0	0	0	0	5.31401	0	0	0	0.644122	0	0	0	0	0	0	13.8486	24.1546
Bjune_a132	10.1637	60.4626	-8.058	14.047	0	0	0	4.1806	0	0	0	0.334448	0	18.3946	0	0	0	0	0	0	0	0	0	0	0	1.67224	0	0	0	0	0.334448	0	0	0	0.334448	0	1.83946	0	0	0	0	0	0	0	0	0.167224	0	9.0301	54.5151
Bjune_a133	9.91346	60.3568	-8.199	13.478	0	0	0	5.61798	0	0	0	0	0.224719	22.809	0	0.11236	0	0	0	0	0	0	0	0	0.224719	2.02247	0	0	0	0	1.34831	0	0	0	0	0	0.898876	0	0	0	0.898876	0	0	0	0	0.11236	0	7.07865	43.2584
Bjune_a134	10.1429	59.9734	-8.784	12.69	0	0	0	5.09666	0	0	0	0.175747	0.175747	17.3989	0	0	0	0	0	0	0	0	0	0	0.175747	6.32689	0	0	0	0	1.23023	0	0.175747	0	0	0	0	0	0	0	0.351494	0	0	0	0	0	0	10.3691	36.0281
Bjune_a135	10.6234	60.2719	-8.156	13.618	0	0	0	9.23077	0	0	0	0.384615	0.192308	26.1538	0	0.192308	0	0	0	0	0	0	0.384615	0	0.192308	1.73077	0	0	0	0.192308	0	0	0	0.192308	0.576923	0	2.30769	0	0	0	0.384615	0	0.384615	0	0	0	0	15.3846	22.8846
Bjune_a136	8.71145	59.7832	-7.412	11.898	0	0	0	4.81283	0	0	0	0.178253	0.178253	22.4599	0	0	0	0	0	0	0	0.178253	0.178253	0	0.713012	2.6738	0	0	0	0.356506	1.06952	0	0	0	0.356506	0	5.34759	0	0	0	0.356506	0	0	0	0	0	0	12.8342	29.59
Bjune_a137	8.58985	59.8215	-7.752	10.943	0	0	0	2.33393	0	0.359066	0	0.5386	0	33.5727	0	0	0	0	0	0	0	0	0	0	0	3.05206	0	0	0	0	0.897666	0	0	0	0.359066	0	6.10413	0	0	0	0.179533	0	0	0	0	0	0	8.97666	26.2118
Bjune_a138	9.16011	59.7421	-6.744	14.292	0	0	0	3.03605	0	0	0	0	0	23.3397	0	0	0	0	0	0	0	0.189753	0	0	0	0.759013	0	0	0	0	1.51803	0	0	0	0	0	11.0057	0	0	0	0.189753	0	0	0	0	0	0	3.60531	45.7306
Bjune_a139	9.19789	60.4128	-6.886	13.768	0	0	0	6.18847	0	0	0	0	0.140647	14.0647	0	0.140647	0	0	0	0	0	0.140647	0.140647	0.140647	0	0.421941	0	0	0	0	0	0	0	0.140647	0	0	1.54712	0	0	0	0.140647	0	0	0	0	0	0	4.21941	11.8143
Bjune_a14	18.2058	69.4559	-4.734	11.661	0	0	0	1.56919	0	0	0	0	0.142653	53.067	0	0	0	0	0	0	0	0	0.285307	0	0	4.99287	0	0	0	0.142653	2.56776	0	0	0.142653	0	0	3.99429	0	0	0	0.570613	0	0	0	0	0	0	0.285307	7.41797
Bjune_a140	6.64082	58.4444	-1.541	12.831	0	0	0	7.38462	0	0.205128	0	0.102564	0.102564	22.0513	0	0	0	0	0	0	0	0	0.102564	0	0.717949	1.53846	0	0	0	0	3.07692	0	0	0	0.102564	0	12.7179	0	0	0	0.615385	0	0	0	0	0.102564	0	0.410256	15.0769
Bjune_a141	5.26915	60.3534	0.965	13.869	0	0	0	4.4702	0	0.165563	0	0	0	13.7417	0	0	0	0	0	0	0	0	0.165563	0	4.4702	1.98675	0	0	0	0	12.5828	0	0	0.165563	0.165563	0	3.97351	0	0	0	0	0	1.49007	0	0	0	0	0.165563	30.4636
Bjune_a142	6.71271	58.4457	-2.188	12.358	0	0	0	3.3275	0	0.175131	0	0	0.525394	24.3433	0	0.175131	0	0	0	0	0	0	0	0	1.75131	2.97723	0	0	0	0	7.88091	0	0	0	0	0	11.9089	0	0	0	0.350263	0	1.22592	0	0	0	0	0.700525	16.1121
Bjune_a143	6.48711	58.4369	-1.84	12.211	0	0	0	4.32767	0	0	0	0	0.309119	20.0927	0	0	0	0	0	0	0	0	0	0	3.55487	4.17311	0	0	0	0	5.25502	0	0.15456	0	0.309119	0	5.7187	0	0	0	1.70015	0	0.15456	0	0	0	0	0.15456	8.34621
Bjune_a144	7.23481	58.4225	-2.214	13.64	0	0	0	7.77778	0	0	0	0	0.185185	24.0741	0	0	0	0	0	0	0	0.185185	0.185185	0	0.555556	0.925926	0	0	0	0	5.37037	0	0	0.185185	0	0	7.22222	0	0	0	0.37037	0	0	0	0.185185	0	0	0.740741	17.2222
Bjune_a145	6.81329	58.3989	-0.956	13.861	0	0	0	4.23892	0	0	0	0	0.192678	22.9287	0	0	0	0	0	0	0	0.192678	0	0	1.15607	1.92678	0	0.192678	0	0	6.74374	0	0	0.192678	0.192678	0	12.5241	0	0	0	0.578035	0	0.963391	0	0	0	0	0.192678	24.4701
Bjune_a146	8.53317	58.8972	-3.411	15.479	0	0	0	6.21359	0	0	0	0.194175	0	25.6311	0	0	0	0	0	0	0	0.194175	0	0.194175	0.194175	0.970874	0	0	0	0	1.16505	0	0	0	0.38835	0	1.5534	0	0	0	0.776699	0	0.582524	0	0	0	0	1.94175	40.7767
Bjune_a147	7.83515	58.3386	-2.586	14.003	0	0.115075	0	6.32911	0	0	0	0.115075	0.115075	28.5386	0	0	0	0	0	0	0	0	0.115075	0	0.690449	1.61105	0	0	0	0	3.91254	0	0	0.115075	0	0	5.06329	0	0	0	0.23015	0	1.49597	0	0	0	0	0.920598	31.4154
Bjune_a148	6.79878	58.4669	-2.698	12.111	0	0	0	4.90694	0	0	0	0.169205	0	20.8122	0	0	0	0	0	0	0	0.169205	0	0	1.18443	0.846024	0	0	0	0	10.3215	0	0.169205	0	0.169205	0	11.5059	0	0	0	0.169205	0	1.35364	0	0	0	0	0.169205	13.0288
Bjune_a149	10.5186	60.3118	-7.717	14.17	0	0	0	4.04412	0	0	0	0.183824	0.183824	3.86029	0	0	0	0	0	0	0	0	0.183824	0	0	2.20588	0	0	0	0	0	0	0	0	0	0	1.65441	0	0	0	0	0	0	0	0	0	0	41.3603	40.625
Bjune_a15	19.1881	69.2904	-8.243	10.517	0	0	0	2.33463	0	0	0	0.194553	0.389105	43.5798	0	0	0	0	0	0	0	0	0.194553	0	0	4.66926	0	0	0	0	0.583658	0	0	0	0	0	5.64202	0	0	0	0.77821	0	0	0	0	0	0	0.389105	10.1167
Bjune_a150	5.62	60.4233	-1.32	13.057	0	0	0	5.38462	0	0	0	0	0.923077	14.1538	0.153846	0.153846	0	0	0	0	0	0.153846	0.307692	0	3.84615	4	0	0	0	0	2.61538	0	0	0	0.307692	0	7.07692	0	0	0	0.461538	0	0	0	0	0	0	0.153846	10
Bjune_a151	20.9333	68.85	-15.025	11.209	0	0	0	1.45191	0	0.181488	0	0.725953	0	41.9238	0	0	0	0	0	0.181488	0	0	0	0	0	5.08167	0.362976	0	0	0.907441	1.45191	0	0	0	0	0	2.90381	0	0	0	3.99274	0	0	0	0	0	0	0.907441	24.6824
Bjune_a152	21.0833	68.4667	-16.728	11.152	0	0	0	1.02389	0	0.170648	0	0.170648	0.170648	46.2457	0	0	0	0	0	0.341297	0	0	0	0	0	4.94881	0	0	0	0.511945	1.02389	0	0	0	0	0	5.2901	0	0	0	1.02389	0	0	0	0	0	0	2.73038	27.8157
Bjune_a153	21.0333	68.3667	-16.557	11.422	0	0	0	0	0	0	0	0	0	44.306	0	0	0	0	0	0	0	0	0	0	0	6.9395	0	0	0	0	0.711744	0	0	0	0	0	1.42349	0	0	0	0.533808	0	0	0	0	0	0	1.06762	38.6121
Bjune_a154	21.25	68.35	-16.678	11.742	0	0	0	1.33333	0	0	0	0	0.190476	53.9048	0	0	0	0	0	0	0	0	0	0	0	9.52381	0	0	0	0	1.52381	0	0	0	0	0	1.14286	0	0	0	1.52381	0	0	0	0	0	0	2.28571	19.4286
Bjune_a155	22.0167	68.2667	-16.3	12.708	0	0	0	0.180832	0	0	0	0	0	39.783	0	0.180832	0	0	0	0	0	0.180832	0	0	0	7.05244	0	0	0	0.904159	1.62749	0	0	0	0	0	3.9783	0	0	0	0	0	0	0	0	0	0	1.08499	37.613
Bjune_a156	21.8	68.1833	-16.554	12.498	0	0	0	0.603318	0	0	0	0.15083	0	51.5837	0	0	0	0	0	0	0	0	0	0.15083	0.15083	3.77074	0	0	0	0.301659	1.5083	0	0	0	0	0	0.904977	0	0	0	0.15083	0	0	0	0	0	0	1.5083	34.6908
Bjune_a157	19.7167	68.2333	-12.481	12.243	0	0	0	0.681431	0	0	0	0.340716	0.170358	44.6337	0	0	0	0	0	0	0	0	0	0.170358	0	6.98467	0	0	0	0.170358	1.70358	0	0	0	0	0	2.72572	0	0	0	0.851789	0	0	0	0	0	0	1.02215	33.0494
Bjune_a158	19.4167	68.2667	-12.218	12.152	0	0	0	0	0	0.172712	0	0.172712	0.345423	55.095	0	0	0	0	0	0	0	0	0	0	0	3.97237	0.172712	0	0	0.518135	1.5544	0	0	0	0	0	2.24525	0	0	0	4.66321	0	0	0	0.172712	0	0	0.345423	11.399
Bjune_a159	19.1667	68.3333	-11.659	12.341	0	0	0	0.507614	0	0	0	0.338409	0.169205	56.6836	0	0	0	0	0	0	0	0	0	0	0	3.7225	0	0	0	0	2.70728	0	0	0	0	0	5.24535	0	0	0	0.338409	0	0	0	0	0	0	1.18443	22.5042
Bjune_a16	21.5035	69.4785	-8.539	13.168	0	0	0	1.16505	0	0	0	0	0.38835	43.6893	0	0	0	0	0	0.38835	0	0	0	0	0	1.16505	0	0	0	0	0.776699	0	0	0	0	0	3.49515	0	0	0	1.5534	0	0	0	0	0	0	0.194175	40.1942
Bjune_a160	19.1	68.35	-11.39	12.482	0	0	0	0.642055	0	0	0	0.160514	0	21.6693	0	0	0	0	0	0.321027	0	0	0	0	0	8.02568	0	0	0	0.481541	0.642055	0	0	0	0	0	5.61798	0	0	0	2.72873	0	0	0	0	0	0	1.28411	45.4254
Bjune_a161	22.7	67.75	-16.096	13.404	0	0	0	1.27042	0	0	0	0	0.181488	29.0381	0	0	0	0	0	0.181488	0	0	0	0	0	2.72232	0	0	0	0	0.725953	0	0	0	0	0	4.17423	0	0	0	0.544465	0	0	0	0	0	0	3.26679	52.6316
Bjune_a162	22.65	67.4833	-15.523	13.893	0	0	0	1.3373	0	0.594354	0	0	0.148588	20.0594	0	0	0	0	0	0	0	0.297177	0	0	0	1.63447	0	0	0	0.148588	0.594354	0	0.148588	0	0	0	5.05201	0	0	0	0	0	0	0	0	0	0	4.16048	54.5319
Bjune_a163	22.55	67.4167	-15.362	14.018	0	0	0	2.74725	0	0	0	0.18315	0	32.2344	0	0	0	0	0	0	0	0	0	0	0.18315	1.64835	0	0	0	0	1.0989	0	0	0	0	0	0.732601	0	0	0	0.549451	0	0	0	0	0	0	5.12821	51.4652
Bjune_a164	22.5167	67.3833	-15.348	13.98	0	0	0	0.894454	0	0	0	0.357782	0	33.4526	0	0	0	0	0	0	0	0	0	0	0	2.32558	0	0	0	0	0.178891	0	0	0	0	0	0.715564	0	0	0	0.178891	0	0	0	0	0	0	3.75671	55.0984
Bjune_a165	21.7	67.4333	-16.206	13.001	0	0	0	0.948767	0.189753	0.189753	0	0.379507	0	32.0683	0	0	0	0	0	0	0	0	0	0	0.189753	5.50285	0	0	0	0	0.189753	0	0	0	0	0	1.70778	0	0	0	0.189753	0	0	0	0	0	0	6.07211	48.1973
Bjune_a166	22.2	67.7167	-16.244	13.206	0	0	0	0.853242	0	0	0	0.170648	0.170648	38.9078	0	0	0	0	0	0	0	0.170648	0	0	0	2.04778	0	0	0	0.170648	1.02389	0	0	0	0	0	2.55973	0	0	0	0	0	0	0	0	0	0	3.41297	43.8567
Bjune_a167	22.4333	67.7167	-16.251	13.249	0	0	0	1.70068	0.170068	0	0	0.170068	0.170068	35.2041	0	0	0	0	0	0	0	0	0	0	0	1.02041	0	0	0	0	0	0	0	0	0.170068	0	1.87075	0	0	0	0.510204	0	0	0	0.170068	0	0	7.48299	40.9864
Bjune_a168	22.6167	67.6167	-15.989	13.511	0	0	0	0.736648	0	0	0	0.368324	0	35.5433	0	0	0	0	0	0	0	0	0	0	0	2.39411	0	0	0	0.552486	0.552486	0	0	0	0	0	1.4733	0	0	0	0.184162	0	0	0	0	0	0	4.05157	49.5396
Bjune_a169	22.6333	67.55	-15.838	13.636	0	0	0	1.88356	0	0	0	0.513699	0	38.8699	0	0	0	0	0	0	0	0	0	0	0	1.5411	0	0	0	0.171233	0.856164	0	0	0	0	0	0.513699	0	0	0	0.684932	0	0	0	0	0	0	4.96575	45.8904
Bjune_a17	22.6108	69.2107	-13.467	11.125	0	0	0	0.963391	0	0	0	0.385356	0.578035	37.5723	0	0	0	0	0	0	0	0	0	0	0	9.05588	0	0	0	0.192678	5.58767	0	0	0	0	0	2.11946	0	0	0	4.23892	0	0	0	0	0	0	0.192678	19.0751
Bjune_a170	22.0333	67.3667	-15.837	13.463	0	0	0	1.40406	0	0	0	0	0.156006	28.2371	0	0	0	0	0	0	0	0	0	0	0	1.71607	0	0	0	0.156006	0.936037	0	0	0	0	0	1.71607	0	0	0	0	0	0	0	0	0	0	8.11232	53.0421
Bjune_a171	19.7167	68.2333	-12.481	12.243	0	0	0	0.949367	0	0	0	0.474684	0	48.2595	0	0	0	0	0	0	0	0	0	0	0	6.32911	0	0	0	0.158228	1.74051	0	0	0	0	0	2.37342	0	0	0	0.632911	0	0	0	0	0	0	0.474684	29.4304
Bjune_a172	19.7	68.2333	-12.411	12.285	0	0	0	1.67286	0	0	0	0	0	53.3457	0	0	0	0	0	0	0	0	0	0	0	4.27509	0	0	0	0	1.11524	0	0	0	0	0	3.34572	0	0	0	0.743494	0	0	0	0	0	0	0.557621	23.7918
Bjune_a173	19.3833	68.2667	-12.204	12.158	0	0	0	0.487805	0	0.162602	0	0.162602	0	63.7398	0	0	0	0	0	0	0	0	0	0	0	4.06504	0	0	0	0.162602	2.60163	0	0	0	0	0	4.22764	0	0	0	0.813008	0	0	0	0	0	0	0.813008	14.3089
Bjune_a174	19.15	68.3333	-11.746	12.244	0	0	0	0.94162	0	0.188324	0	0.188324	0	59.5104	0	0	0	0	0	0	0	0	0	0.188324	0	2.07156	0	0	0	0.376648	2.25989	0	0.188324	0	0	0	6.77966	0	0	0	0.94162	0	0	0	0	0	0	0.188324	15.2542
Bjune_a175	20.6333	67.75	-15.957	12.103	0	0	0	1.50094	0	0	0	0.0938086	0.0938086	28.7054	0	0	0	0	0	0	0	0	0	0	0	8.44278	0	0	0	0.187617	1.1257	0	0	0	0.0938086	0	2.62664	0	0	0	0.281426	0	0	0	0	0	0	4.12758	42.5891
Bjune_a176	20.7667	67.75	-15.618	12.592	0	0	0	0.539568	0	0	0	0.179856	0	28.9568	0	0	0	0	0	0.179856	0	0	0	0	0	4.4964	0	0	0	0	0.179856	0	0	0	0	0	0.359712	0	0	0	0	0	0	0	0	0	0	6.11511	54.6763
Bjune_a177	20.45	67.9667	-14.957	12.295	0	0	0	0	0	0	0	0	0	23.7383	0	0	0	0	0	0	0	0	0	0	0	2.24299	0	0	0	0.747664	1.1215	0	0	0	0	0	1.68224	0	0	0	0.560748	0	0	0	0	0	0	3.92523	60.9346
Bjune_a178	15.0667	68.9333	-1.772	11.708	0	0	0	0.0692521	0	0.138504	0	0	0.207756	6.6482	0	0	0	0	0	0.0692521	0	0	0.761773	0	0	1.38504	0	0	0	0.0692521	0.761773	0	0	0	0	0	0.34626	0	0	0	0.207756	0	0	0	0	0	0	0	0.415512
Bjune_a179	15.3667	68.7167	-2.172	11.956	0	0	0	2.10526	0	0.131579	0	0	0.263158	21.3158	0	0	0	0	0	0.131579	0	0.131579	0.789474	0.131579	0	6.05263	0	0	0	0.131579	1.05263	0	0	0	0	0	2.10526	0	0	0	0.263158	0	0	0	0	0	0	0.263158	1.31579
Bjune_a18	23.7463	69.2009	-14.39	11.843	0	0	0	0.720288	0	0	0	0.120048	0	54.5018	0	0	0	0	0	0	0	0	0	0	0	4.32173	0	0	0	0.120048	2.16086	0	0	0	0	0	1.08043	0	0	0	0.480192	0	0	0	0	0	0	0.840336	26.1705
Bjune_a180	15.15	68.7667	-2.086	11.728	0	0	0	0.956429	0	0.21254	0	0	0.10627	15.7279	0	0.10627	0	0	0	0	0	0	0.21254	0	0	4.03826	0	0	0	0.10627	0.42508	0	0	0	0	0	0.63762	0	0	0	0.53135	0	0	0	0	0	0	0.10627	1.59405
Bjune_a181	14.8667	68.5167	-2.004	11.844	0	0	0	0.350877	0	0.175439	0	0	0	37.8947	0	0.175439	0	0.175439	0	0	0	0	0.350877	0.350877	0	7.19298	0	0	0	3.85965	0.877193	0	0	0	0	0	5.61404	0	0	0	0.175439	0	0	0	0	0	0	1.22807	3.85965
Bjune_a182	14.4667	68.7667	-1.25	11.81	0	0	0	0.907441	0	0.181488	0	0	0.362976	15.7895	0	0	0	0	0	0.181488	0	0	0.362976	0	0.181488	15.0635	0	0	0	0.181488	7.80399	0	0	0.181488	0	0	3.0853	0	0	0	2.72232	0	0	0	0	0	0	0.544465	7.44102
Bjune_a183	16.3833	68.65	-4.924	11.624	0	0	0	1.14286	0	0.380952	0	0	0.190476	45.3333	0	0	0	0	0	0	0	0	0	0	0	12.5714	0	0	0	0	1.33333	0	0	0	0	0	3.61905	0	0	0	0.571429	0	0	0	0	0	0	0.380952	7.61905
Bjune_a184	17.75	68.4667	-8.995	12.195	0	0	0	1.12994	0	0.188324	0	0	0	57.8154	0	0	0	0	0	0	0	0	0	0	0	3.01318	0	0	0	0.376648	2.07156	0	0	0	0	0	6.02637	0	0	0	0	0	0	0	0	0	0	1.12994	10.7345
Bjune_a185	17.2667	68.5333	-6.824	12.803	0	0	0	2.21402	0	0	0	0.184502	0.184502	42.8044	0	0	0	0	0	0	0	0.184502	0	0	0	6.64207	0	0	0	0.553506	1.66052	0	0	0	0	0	8.11808	0	0	0	0.369004	0	0	0	0	0	0	1.10701	13.6531
Bjune_a186	18.0667	68.4333	-11.213	11.086	0	0	0	0.373134	0	0	0	0.186567	0.559701	32.8358	0	0	0	0	0	0	0	0.186567	0	0	0	7.83582	0	0	0	0	4.47761	0	0	0	0	0	7.27612	0	0	0	2.05224	0	0	0	0	0	0	0.559701	22.2015
Bjune_a187	7.98667	59.6267	-5.925	11.868	0	0	0	2.40137	0	0	0	0.343053	0.343053	24.0137	0	0	0	0	0	0	0	0	0.171527	0	0.343053	1.37221	0	0	0	0	0.686106	0	0.171527	0	0	0	4.80274	0	0	0	0.686106	0	0	0	0	0	0	6.68954	45.7976
Bjune_a188	8.00667	58.245	-1.122	15.534	0	0.345423	0	15.1986	0	0.518135	0	0.172712	0	15.8895	0	0.172712	0	0	0	0	0	0.172712	0.172712	0	3.45423	2.59067	0	0	0	0	0.863558	0	0.172712	0	0.690846	0	1.20898	0	0	0	0	0	0	0	0	0	0	0.863558	13.4715
Bjune_a189	7.54167	59.67	-6.384	10.24	0	0	0	1.94175	0	0	0	0	0	29.288	0	0	0	0	0	0	0	0	0.161812	0	0.161812	13.4304	0	0	0	0	2.10356	0	0.161812	0	0.323625	0	6.95793	0	0	0	0.485437	0	0	0	0	0.161812	0	2.589	24.9191
Bjune_a19	25.5499	69.1485	-17.472	12.622	0	0	0	1.12202	0	0	0	0.140252	0	39.4109	0	0	0	0	0	0	0	0.140252	0	0	0	5.32959	0	0	0	0.56101	2.10379	0	0	0	0	0	1.82328	0	0	0	0.701262	0	0	0	0	0	0	0.280505	34.3619
Bjune_a190	7.52833	59.1733	-2.302	14.015	0	0	0	2.13904	0	0.178253	0	0	0	14.4385	0	0.534759	0	0	0	0	0	0.356506	0.534759	0	0.713012	2.49554	0	0	0	0	0.534759	0	0	0	0.178253	0	1.96078	0	0	0	0.891266	0	0	0	0	0	0	1.78253	16.0428
Bjune_a191	7.91333	58.145	-1.095	15.089	0	0.166113	0	7.30897	0	0.166113	0	0.332226	0.166113	24.0864	0	0	0	0	0	0.166113	0	0	0.830565	0	4.81728	2.15947	0	0	0	0	2.15947	0	0.166113	0	0.332226	0	1.49502	0	0	0	0.332226	0	2.15947	0	0	0	0	0.166113	18.6047
Bjune_a192	7.73667	58.54	-1.873	14.845	0	0	0	7.38854	0	0	0	0.382166	0	24.8408	0	0	0	0	0	0	0	0	0	0	1.01911	1.40127	0	0	0	0	2.16561	0	0	0	0	0	2.42038	0	0	0	0.382166	0	0.89172	0	0	0	0	0.509554	45.6051
Bjune_a193	6.99333	59.8433	-7.218	8.509	0	0.168919	0	1.01351	0	0	0	0.337838	1.35135	13.0068	0	0	0	0	0	0	0	0	0.168919	0	0.675676	16.3851	0	0	0	0	1.85811	0	0	0	0	0	1.18243	0	0	0	1.68919	0	0	0	0	0	0	1.52027	15.3716
Bjune_a194	7.43667	59.7667	-5.809	10.837	0	0	0	1.16861	0	0.166945	0	0.166945	0.166945	25.5426	0	0.166945	0	0	0	0	0	0.166945	0	0	0.834725	13.5225	0	0	0	0	1.5025	0	0.166945	0	0.166945	0	6.17696	0	0	0	0.66778	0	0	0	0.166945	0	0	1.16861	24.0401
Bjune_a195	7.255	59.7983	-6.483	9.689	0	0	0	1.40187	0	0	0	0.311526	0	32.243	0.155763	0	0	0	0	0	0	0	0.311526	0	0.155763	3.73832	0	0	0	0	2.64798	0	0	0	0.155763	0	5.60748	0	0	0	0.934579	0	0	0	0	0	0	1.7134	19.0031
Bjune_a196	7.30833	59.3433	-3.367	12.529	0	0	0	1.36157	0	0	0	0.151286	0.605144	24.2057	0	0	0	0	0	0	0	0	0	0	0	2.118	0	0	0	0	1.21029	0	0	0	0.151286	0	6.20272	0	0	0	0.151286	0	0	0	0	0	0	1.059	40.6959
Bjune_a197	7.785	58.3267	-2.18	14.31	0	0.151286	0	9.53101	0	0	0	0.302572	0	21.6339	0	0	0	0	0	0.151286	0	0.151286	0.151286	0	1.96672	1.51286	0	0	0	0.605144	0.302572	0	0.151286	0	0	0	3.02572	0.151286	0	0	0.151286	0	0.453858	0	0	0	0	0.453858	16.0363
Bjune_a198	7.51	59.6633	-6.404	10.171	0	0	0	2.23464	0	0.111732	0	0	0.335196	26.0335	0	0.223464	0	0	0	0	0	0.111732	0.111732	0	0.558659	14.9721	0	0	0	0.111732	1.78771	0	0	0	0.111732	0	3.79888	0	0	0	0.558659	0	0.111732	0	0	0	0	1.67598	25.8101
Bjune_a199	7.53833	59.6633	-6.408	10.19	0	0	0	1.96399	0	0	0	0.163666	0	26.0229	0	0	0	0	0	0	0	0	0	0	0.654664	6.54664	0	0	0	0	2.61866	0	0	0	0	0	8.6743	0	0	0	0.327332	0	0	0	0	0	0	4.74632	25.5319
Bjune_a2	30.0702	70.5587	-5.782	9.596	0	0	0	0.529101	0	0.352734	0	0.176367	0.352734	32.4515	0	0	0	0	0	0	0	0.176367	0	0	0.176367	1.41093	0	0	0	0.705467	8.81834	0	0	0	0	0	1.5873	0	0	0	0.176367	0	0	0	0	0	0	1.0582	31.2169
Bjune_a20	16.1303	68.8064	-4.448	10.945	0	0	0	0.548446	0	0	0	0	0.365631	50.8227	0	0	0	0	0	0	0	0	0	0	0.182815	3.10786	0	0	0	0	0.365631	0	0	0	0	0	8.59232	0	0	0	0	0	0	0	0	0	0	0.548446	5.66728
Bjune_a200	7.21	59.8167	-6.491	9.588	0	0	0	1.31752	0	0.131752	0	0.527009	0.131752	15.0198	0	0.131752	0	0.131752	0	0.131752	0	0	0	0	0.395257	16.469	0	0	0	0	0.922266	0	0.131752	0	0	0	3.55731	0	0	0	1.05402	0	0	0	0	0	0	1.31752	14.361
Bjune_a201	7.34333	59.32	-3.313	12.653	0	0	0	2.57009	0	0	0	0.116822	0	21.028	0	0	0	0	0	0	0	0.116822	0.116822	0.116822	0.584112	1.40187	0	0	0	0	1.40187	0	0	0	0	0	4.6729	0	0	0	0.817757	0	0	0	0.116822	0	0	1.28505	40.8879
Bjune_a202	7.34667	59.56	-5.334	10.87	0	0	0	2.21169	0	0	0	0	0	16.5877	0	0	0	0	0	0	0	0	0.157978	0	1.26382	12.6382	0	0	0	0	3.94945	0	0	0	0	0	1.73776	0	0	0	1.4218	0	0	0	0.157978	0	0	0.157978	30.1738
Bjune_a203	7.35167	59.5583	-5.344	10.87	0	0	0	2.98701	0	0.12987	0	0	0	28.5714	0	0	0	0	0	0	0	0	0	0	0.38961	3.76623	0	0	0	0	2.72727	0	0	0.25974	0	0	4.93506	0	0	0	0.519481	0	0	0	0	0	0	0.649351	28.7013
Bjune_a204	7.02167	59.8517	-8.313	7.42	0	0	0	3.26087	0	0.181159	0	0.362319	0.543478	10.1449	0	0	0	0	0	0.181159	0	0.362319	0.362319	0	0.905797	0.905797	0	0	0	0	2.17391	0	0	0	0	0	1.81159	0	0	0	0.905797	0	0	0	0	0	0	1.08696	23.1884
Bjune_a205	7.80833	59.6067	-4.975	12.35	0	0	0	3.93343	0	0.151286	0	0	0.302572	20.4236	0	0	0	0.151286	0	0	0	0	0.453858	0	0.302572	5.90015	0	0	0	0	0.75643	0	0	0	0	0	2.42057	0.151286	0	0	0.907716	0	0	0	0	0	0	3.02572	32.6778
Bjune_a206	7.98333	59.57	-4.643	13.237	0	0	0	2.0202	0	0.112233	0	0	0.112233	20.5387	0	0.224467	0	0	0	0	0	0	0	0	0.224467	0.3367	0	0	0	0	0.224467	0	0	0	0	0	3.0303	0	0	0	0	0	0.112233	0	0	0	0	13.8047	43.5466
Bjune_a207	7.57667	59.765	-5.685	11.282	0	0	0	1.32597	0	0.110497	0	0.110497	0.110497	17.3481	0	0	0	0	0	0	0	0	0	0	0.110497	1.87845	0	0	0	0	0.220994	0	0	0.110497	0.110497	0	1.54696	0	0	0	0.110497	0	0	0	0	0.110497	0	0.662983	33.9227
Bjune_a208	8.055	59.6817	-6.351	11.554	0	0	0	4.40529	0	0	0	0	0.146843	30.6902	0	0	0	0	0	0	0	0	0.146843	0	1.0279	4.55213	0	0	0	0	0.293686	0	0	0	0.146843	0	2.0558	0	0	0	0.587372	0	0	0	0	0.146843	0	4.84581	29.5154
Bjune_a209	8.02333	59.575	-5.985	11.949	0	0	0	5.93103	0	0	0	0.137931	0.275862	20.1379	0	0	0	0	0	0	0	0	0.413793	0	0.689655	2.2069	0	0	0	0.137931	0.827586	0	0	0	0.137931	0	0.689655	0	0	0	0.275862	0	0	0	0	0	0	1.93103	27.7241
Bjune_a21	17.9495	68.8923	-7.863	11.793	0	0	0	2.5	0	0	0	0	0.125	69.625	0	0	0	0	0	0	0	0	0	0	0	2.75	0	0	0	0.125	0.75	0	0	0	0	0	5.125	0	0	0	0.375	0	0	0	0.125	0	0	0.125	6.5
Bjune_a210	8.02	59.5467	-5.099	12.849	0	0	0	10.3387	0	0	0	0.178253	0.178253	26.5597	0	0	0	0	0	0	0	0	0.178253	0	0.356506	3.92157	0	0	0	0	0.356506	0	0	0	0	0	1.60428	0	0	0	1.42602	0	0	0	0	0	0	4.45633	31.5508
Bjune_a211	7.82	58.6667	-2.073	14.819	0	0	0	10.3198	0	0	0	0	0.145349	32.8488	0	0	0	0	0	0	0	0	0.145349	0	1.30814	1.30814	0	0	0	0	1.74419	0	0	0	0.145349	0	2.76163	0	0	0	0.436047	0	0.436047	0	0	0	0	0	21.0756
Bjune_a212	7.80167	58.6233	-1.994	14.861	0	0	0	2.86104	0	0	0	0.27248	0.13624	17.1662	0	0	0	0	0	0	0	0.27248	0	0	0.817439	1.3624	0	0	0	0	3.54223	0	0.13624	0	0	0	0.817439	0	0	0	0.408719	0	1.90736	0	0.13624	0	0	0.817439	52.0436
Bjune_a213	7.79333	58.4567	-1.987	14.727	0	0.143062	0	5.43634	0	0	0	0.286123	0	29.7568	0	0	0	0	0	0	0	0.286123	0.143062	0	0	1.14449	0	0	0	0	1.8598	0	0	0.143062	0.429185	0	2.28898	0	0	0	0.286123	0	1.57368	0	0	0	0	0.286123	43.4907
Bjune_a214	7.79833	58.3617	-2.204	14.374	0	0	0	4.29185	0	0	0	0.286123	0	20.1717	0	0	0	0	0	0.143062	0	0.286123	0.143062	0	1.14449	1.71674	0	0	0	0	5.43634	0	0.286123	0.143062	0	0	4.43491	0	0	0	0.429185	0	5.00715	0	0	0	0	0.572246	27.897
Bjune_a215	7.815	58.7633	-2.531	14.411	0	0	0	1.67785	0	0	0	0.33557	0	24.3289	0	0	0	0	0	0	0	0	0.167785	0	0	1.67785	0	0	0	0	1.1745	0	0.167785	0	0.33557	0	3.02013	0	0	0	0.33557	0	0.167785	0	0	0	0	1.00671	53.5235
Bjune_a216	7.8	58.6467	-2.093	14.775	0	0	0	2.17918	0	0.121065	0	0.363196	0	30.5085	0	0	0	0	0	0	0	0.121065	0.121065	0	0.484262	0.605327	0	0	0	0.121065	3.99516	0	0.484262	0	0.121065	0	2.54237	0	0	0	0.121065	0	2.30024	0	0	0.242131	0	0.605327	36.3196
Bjune_a217	7.74833	58.3	-2.434	13.954	0	0	0	9.56399	0	0	0	0.140647	0.421941	23.3474	0	0	0	0	0	0	0	0	0	0	1.26582	2.391	0	0	0	0	1.40647	0	0.140647	0	0	0	0.984529	0	0	0	0.562588	0	1.54712	0	0	0.140647	0	1.54712	34.4585
Bjune_a218	7.74	58.2733	-1.576	14.754	0	0	0	7.64249	0	0	0	0	0.129534	24.3523	0	0	0	0	0	0	0	0.129534	0	0	1.42487	2.46114	0	0	0	0	2.72021	0	0	0	0.259067	0	1.94301	0	0	0	0.259067	0	2.72021	0	0	0	0	0.259067	21.8912
Bjune_a219	7.785	58.2617	-1.825	14.539	0	0	0	7.05219	0	0.141044	0	0.141044	0	25.2468	0	0	0	0	0	0	0	0.141044	0.141044	0	0.423131	1.69252	0	0	0	0	3.24401	0	0	0	0.141044	0	2.82087	0	0	0	0.846262	0	1.97461	0	0.141044	0	0	2.11566	30.8886
Bjune_a22	19.4534	68.9817	-8.485	12.716	0	0	0	3.84615	0	0	0	0	0.160256	54.1667	0	0	0	0	0	0	0	0	0	0	0.160256	0.480769	0	0	0	0.160256	0.480769	0	0	0	0	0	3.6859	0	0	0	0.480769	0	0	0	0	0	0	0.160256	17.9487
Bjune_a220	7.84833	58.2967	-1.838	14.681	0	0	0	13.1119	0	0.174825	0	0	0.34965	27.2727	0	0	0	0	0	0	0	0.174825	0	0	1.22378	2.44755	0	0	0	0	0.874126	0	0.174825	0	0.34965	0	1.04895	0	0	0	0.34965	0	0.34965	0	0	0	0	0.874126	25.1748
Bjune_a221	7.79	58.3167	-1.991	14.487	0	0	0	7.84044	0	0	0	0	0.137552	28.3356	0	0	0	0	0	0	0	0.137552	0	0	0.962861	2.06327	0	0	0	0	2.75103	0	0.137552	0.137552	0.550206	0	3.16369	0	0	0	0	0	2.75103	0	0	0	0	0.275103	26.4099
Bjune_a222	8.025	58.2217	-0.997	15.668	0	0.293255	0	8.94428	0	0.146628	0	0.439883	0.439883	23.1672	0	0.293255	0	0	0	0	0	0	0.439883	0	1.6129	1.90616	0	0	0	0.146628	2.93255	0	0.293255	0.146628	0.146628	0	2.05279	0	0	0	0	0	4.10557	0	0	0.146628	0	0	21.1144
Bjune_a223	7.87	58.185	-1.379	14.892	0	0.15674	0	13.4796	0	0.15674	0	0.626959	0.15674	19.4357	0	0.470219	0	0	0	0	0	0	0.15674	0	1.41066	1.72414	0	0	0	0	1.25392	0	0.31348	0.15674	0.470219	0	2.19436	0	0	0	0.15674	0	0.940439	0	0	0	0	0.15674	13.4796
Bjune_a224	7.74333	58.0767	-0.461	15.531	0	0.23753	0	5.81948	0	0	0	0	0.23753	24.9406	0	0.118765	0	0	0	0	0	0	0	0	1.18765	1.42518	0	0	0	0	1.66271	0	0	0.118765	0.118765	0	2.3753	0	0	0	0.118765	0	2.61283	0	0	0	0	0.475059	26.8409
Bjune_a225	7.785	58.3367	-2.636	13.873	0	0	0	4.63576	0	0	0	0.331126	0.331126	30.1325	0	0	0	0	0	0	0	0.662252	0	0.165563	1.49007	2.64901	0	0	0	0	1.49007	0	0	0	0.331126	0	4.30464	0	0	0	0.165563	0	1.98675	0	0	0	0	0.827815	33.1126
Bjune_a226	8.05333	58.2717	-1.808	14.979	0	0	0	6.97674	0	0	0	0.129199	0.258398	20.5426	0	0.129199	0	0	0	0	0	0	0	0	3.22997	1.29199	0	0	0	0	0.645995	0	0	0	0.129199	0	2.06718	0	0	0	0.129199	0	0.645995	0	0	0	0	1.55039	39.0181
Bjune_a227	8.00333	58.325	-1.354	15.459	0	0	0	11.4659	0	0.290276	0	0.145138	0	24.0929	0	0.290276	0	0	0	0	0	0	0.145138	0	1.45138	2.61248	0	0	0	0	1.45138	0	0.145138	0	0.145138	0	2.32221	0	0	0	0.290276	0	1.74165	0	0	0	0	1.59652	19.3033
Bjune_a228	7.825	58.245	-1.587	14.791	0	0	0	5.5207	0	0	0	0.125471	0	19.0715	0	0	0	0	0	0	0	0	0.125471	0	1.00376	1.12923	0	0	0	0	1.88206	0	0	0.125471	0.376412	0	4.01506	0	0	0	0.125471	0	1.25471	0	0	0	0	1.25471	28.6073
Bjune_a229	7.72	58.1367	-1.63	14.43	0	0	0	13.1783	0	0.129199	0	0.516796	0	25.4522	0	0	0	0	0	0	0	0	0	0	1.93798	2.06718	0	0	0	0	1.80879	0	0	0	0.258398	0	1.93798	0.129199	0	0	0	0	1.67959	0	0.129199	0	0	0.129199	24.2894
Bjune_a23	22.9685	68.9773	-14.421	11.861	0	0	0	0.803859	0	0	0	0	0.160772	54.0193	0	0	0	0	0	0.160772	0	0.160772	0	0	0	7.07395	0	0	0	0	1.1254	0	0	0	0	0	7.71704	0	0	0	0.643087	0	0	0	0	0	0	0.643087	19.7749
Bjune_a230	8.28833	58.2467	-1.259	15.772	0	0.165563	0	17.3841	0	0	0	0.331126	0	21.1921	0	0.165563	0	0	0	0	0	0	0	0	1.65563	0.827815	0	0	0	0	1.3245	0	0.165563	0	0.331126	0	1.15894	0	0	0	0	0	2.15232	0	0	0	0	0.993377	27.1523
Bjune_a231	8.24167	58.1883	-1.18	15.905	0	0	0	11.129	0	0	0	0.16129	0	18.871	0	0	0	0	0	0	0	0.322581	0.322581	0	1.29032	2.25806	0	0	0	0	0.806452	0	0.16129	0	0.483871	0	1.45161	0	0	0	0	0	6.12903	0	0	0	0	0.645161	14.3548
Bjune_a232	8.19667	58.1733	-1.303	15.701	0	0	0	9.17874	0	0	0	0	0.161031	22.5443	0	0.161031	0	0	0	0	0	0.322061	0	0	1.28824	0.966184	0	0	0	0.161031	1.12721	0	0.161031	0.161031	0	0	2.73752	0	0	0	0.161031	0	2.0934	0	0	0	0	0.161031	33.3333
Bjune_a233	8.24833	58.2217	-1.285	15.812	0	0	0	5.38117	0	0.896861	0	0.298954	0	22.1226	0	0	0	0.149477	0	0	0	0	0.149477	0	1.9432	1.34529	0	0	0	0	2.09268	0	0.149477	0	0.149477	0	1.79372	0	0	0	0.149477	0	4.03587	0	0	0	0	0.298954	22.272
Bjune_a234	7.40833	59.8083	-6.512	10.066	0	0	0	1.43678	0	0	0	0.287356	1.14943	21.8391	0	0	0	0	0	0	0	0.287356	0.143678	0	0.431034	4.74138	0	0	0	0	1.43678	0	0.143678	0	0.143678	0	4.45402	0	0	0	0.143678	0	0	0	0	0	0	2.72989	15.8046
Bjune_a235	7.41667	59.795	-6.372	10.228	0	0	0	2.06677	0	0	0	0	0.63593	17.965	0	0	0	0	0	0	0	0	0	0	0.317965	13.9905	0	0	0	0	1.43084	0	0	0	0	0	3.33863	0	0	0	0.476948	0	0	0	0	0	0	1.27186	19.5548
Bjune_a236	7.415	59.77	-5.957	10.638	0	0	0	0.915033	0	0.130719	0	0	0	30.1961	0	0.130719	0	0	0	0	0	0	0	0	0.130719	3.52941	0	0	0	0.130719	3.00654	0	0.130719	0.261438	0.261438	0	5.09804	0	0	0	0.522876	0	0	0	0	0	0	1.83007	19.3464
Bjune_a237	7.65167	59.7617	-7.224	9.83	0	0	0	1.36612	0	0	0	0.273224	0.546448	19.8087	0	0.136612	0	0	0	0	0	0	0.546448	0	0.68306	7.10383	0	0	0	0.136612	1.36612	0	0.136612	0.136612	0.136612	0	7.51366	0	0	0	1.36612	0	0	0	0	0	0	3.96175	21.9945
Bjune_a238	7.25333	59.8083	-7.421	8.757	0	0	0	0.462963	0	0.154321	0	0.462963	0.771605	13.4259	0	0.154321	0	0	0	0	0	0	0.308642	0	0.462963	25	0	0	0	0	1.38889	0	0.154321	0	0	0	3.08642	0	0	0	1.08025	0	0	0	0	0	0	1.85185	16.0494
Bjune_a239	19.2683	69.945	-3.92	10.548	0	0	0	0.917431	0	0.152905	0	0	0.30581	36.3914	0	0	0	0	0	0	0	0	0.30581	0	0.30581	5.04587	0	0	0	0.30581	4.89297	0	0	0	0	0	1.07034	0	0	0	0.458716	0	0	0	0	0	0	0.152905	4.58716
Bjune_a24	14.9143	68.5232	-2.851	11.054	0	0	0	0	0	0.273973	0	0.410959	0.410959	14.1096	0	0	0	0.136986	0	0	0	0	2.32877	0	0	1.50685	0.136986	0	0	0	1.09589	0	0	0	0	0	2.60274	0	0	0	0	0	0	0	0	0	0	0	1.64384
Bjune_a240	18.8717	69.8933	-3.458	11.012	0	0	0	1.28411	0	0.321027	0	0.321027	0.963082	30.1766	0	0	0	0	0	0.160514	0	0	0.160514	0	0.160514	6.90209	0	0	0	0.160514	5.13644	0	0	0	0	0	2.08668	0	0	0	0.481541	0	0	0	0	0	0	0.160514	7.54414
Bjune_a241	19.4233	70.005	-3.923	10.237	0	0	0	0.527241	0	0.175747	0	0	0.527241	28.2953	0	0.175747	0	0	0	0	0	0	0.527241	0	0	16.5202	0	0	0	0.175747	2.10896	0	0	0	0	0	1.75747	0	0	0	0.878735	0	0	0	0	0	0	0	4.56942
Bjune_a242	25.795	71.095	-4.815	10.277	0	0	0	0.483871	0	0	0	0.16129	1.29032	27.4194	0	0.16129	0	0	0	0	0	0.322581	0.16129	0	0	6.45161	0	0	0	0	9.51613	0	0	0	0	0	0.645161	0	0	0	1.29032	0	0	0	0	0	0	0.483871	9.19355
Bjune_a243	29.6917	70.54	-7.279	9.3	0	0	0	0.410959	0	0.136986	0	0.273973	0.547945	26.1644	0	0	0	0	0	0	0	0.410959	0.273973	0	0.136986	3.42466	0	0	0	0.136986	2.46575	0	0	0	0	0	2.32877	0	0	0	0.410959	0	0	0	0	0	0	0.410959	18.3562
Bjune_a244	24.7667	71.0217	-5.439	10	0	0	0	0.695652	0	0	0	0.173913	0.869565	18.087	0	0	0	0.173913	0	0.173913	0	0	0	0	0	4.17391	0	0	0	0	13.2174	0	0	0	0	0	0.347826	0	0	0	2.6087	0	0	0	0	0	0	0.173913	3.30435
Bjune_a245	23.715	70.655	-4.843	10.876	0	0	0	0.85592	0	0.142653	0	0.142653	0.570613	42.368	0	0	0	0	0	0	0	0	0	0	0	6.4194	0	0	0	0.142653	7.56063	0	0	0	0	0	0.85592	0	0	0	0.570613	0	0	0	0	0	0	0.42796	7.70328
Bjune_a246	29.12	70.6133	-7.734	10.012	0	0	0	0.561798	0	0.140449	0	0.280899	0.421348	27.6685	0	0	0	0.140449	0	0	0	0.140449	0.140449	0	0	13.3427	0	0	0	0.561798	7.72472	0	0	0	0	0	0.842697	0	0	0	0.140449	0	0	0	0	0	0	0.280899	15.309
Bjune_a247	25.7783	71.0983	-4.97	10.162	0	0	0	0.41958	0	0.13986	0	0.27972	1.67832	15.6643	0	0	0	0.13986	0	0	0	0	1.25874	0	0	10.9091	0	0	0	0.27972	6.99301	0	0	0	0	0	1.25874	0.13986	0	0	1.95804	0	0	0	0.13986	0	0	0.27972	8.67133
Bjune_a248	27.78	70.4367	-10.902	10.998	0	0	0	0.458015	0	0	0	0.458015	0	58.9313	0	0.152672	0	0	0	0	0	0.152672	0	0	0	2.29008	0	0	0	0.152672	1.83206	0	0	0	0	0	1.67939	0	0	0	0.152672	0	0	0	0	0	0	0.763359	22.2901
Bjune_a249	25.7967	71.0367	-6.374	8.895	0	0	0	0.454545	0	0	0	0.30303	0	12.5758	0	0	0	0	0	0.30303	0	0.30303	0.606061	0	0.151515	32.4242	0	0	0	0	3.63636	0	0	0	0	0	0.757576	0	0	0	1.21212	0	0	0	0	0.151515	0	0	10.1515
Bjune_a25	15.9332	68.422	-4.573	10.947	0	0	0	0.930714	0	0.206825	0	0	1.13754	14.5812	0	0	0	0	0	0.310238	0	0	0.103413	0	0	2.4819	0	0	0	0	1.55119	0	0	0	0	0	4.55016	0	0	0	0.620476	0	0	0	0.103413	0	0	0.206825	7.03206
Bjune_a250	23.6717	70.6517	-4.765	10.996	0	0	0	0.680272	0	0.272109	0	0	0.680272	37.6871	0	0	0	0	0	0	0	0	0.136054	0.272109	0	5.03401	0	0	0	0.952381	6.66667	0	0	0	0	0	0.952381	0	0	0	0.408163	0	0	0	0.136054	0	0	0.408163	5.57823
Bjune_a251	24.08	70.245	-9.264	10.477	0	0	0	0.544218	0	0	0	0.544218	0.816327	44.6259	0	0	0	0	0	0.136054	0	0.136054	0	0	0	11.7007	0	0	0	0.816327	6.2585	0	0	0	0	0	3.12925	0	0	0	0.952381	0	0	0	0	0	0	0.272109	14.2857
Bjune_a252	19.4233	70.005	-3.923	10.237	0	0	0	0.0842105	0	0.0421053	0	0.168421	0	6.48421	0	0	0	0	0	0	0	0.0842105	0	0	0	5.01053	0	0	0	0	1.26316	0	0	0	0	0	0.421053	0	0	0	0.126316	0	0	0	0	0	0	0.0842105	5.05263
Bjune_a253	27.1833	70.455	-10.605	11.327	0	0	0	0.140845	0	0.140845	0	0.140845	0.140845	54.507	0	0	0	0	0	0	0	0	0.140845	0	0	2.39437	0	0	0	0.56338	1.5493	0	0	0	0	0	1.26761	0	0	0	0.140845	0	0	0	0	0	0	0	7.60563
Bjune_a254	19.6983	70.2167	-2.853	10.754	0	0	0	0	0	0.26178	0	0	0.26178	15.3141	0	0	0	0	0	0	0	0	0.52356	0	0.13089	12.9581	0	0	0	20.4188	15.0524	0	0	0	0	0	0.78534	0	0	0	0.52356	0	0	0	0	0	0	0	1.70157
Bjune_a255	29.6033	70.5883	-7.365	9.239	0	0	0	1.38169	0	0	0	0.172712	0.690846	46.6321	0	0	0	0	0	0	0	0.518135	0.172712	0	0	2.24525	0	0	0	0	5.52677	0	0	0	0	0	3.45423	0	0	0	0.172712	0	0	0	0	0	0	0.518135	20.0345
Bjune_a256	29.5467	70.5617	-7.844	9.128	0	0	0	0.519931	0	0	0	0.519931	0.17331	16.9844	0	0.17331	0	0	0	0.34662	0	0.34662	0.693241	0	0	4.50607	0	0	0	0.866551	9.70537	0	0	0	0	0	0.519931	0	0	0	1.38648	0	0	0	0	0	0	0.693241	26.6898
Bjune_a257	8.69167	63.7083	-0.34	12.28	0	0	0	3.30688	0	0	0	0.132275	0.132275	21.5608	0	0	0	0	0	0.132275	0	0	0	0	1.32275	13.3598	0	0	0	0	24.4709	0	0	0	0	0	1.5873	0	0	0	0.396825	0	0	0	0	0	0	0.925926	10.4497
Bjune_a258	8.45	63.4583	-0.648	12.227	0	0	0	2.81955	0	0.18797	0.18797	0.18797	0	13.1579	0	0	0	0	0	0	0	0	0	0	0.18797	2.81955	0	0	0	0.37594	6.20301	0	0	0	0	0	2.44361	0	0	0	0.18797	0	5.26316	0	0	0	0	0.37594	49.4361
Bjune_a259	9.54167	63.3467	-2.709	12.259	0	0	0	5.14286	0	0	0	0.142857	0	14.4286	0	0	0	0	0	0	0	0	0	0.142857	0.857143	2.14286	0	0	0	0	1.28571	0	0	0	0	0	5.28571	0	0	0	1	0	0.285714	0	0	0	0	0.428571	31.8571
Bjune_a26	17.7682	68.4977	-8.954	12.171	0	0	0	1.69287	0	0.241838	0	0.120919	0.362757	55.8646	0	0	0	0	0	0	0	0	0	0.120919	0.120919	6.16687	0	0	0	0.241838	1.20919	0	0	0	0	0	12.5756	0	0	0	0.604595	0	0	0	0	0	0	0.241838	7.49698
Bjune_a260	8.58167	63.2433	-2.609	11.216	0	0	0	4.0708	0	0	0	0	0	23.0088	0	0	0	0	0	0	0	0	0.176991	0	0.884956	3.71681	0	0	0	0.176991	0.707965	0	0	0	0	0	2.30088	0	0	0	0.530973	0	0	0	0	0	0	3.71681	29.2035
Bjune_a261	9.54167	63.1267	-3.904	11.897	0	0	0	7.10059	0	0	0	0	0	16.568	0	0	0	0	0	0.147929	0	0.147929	0.147929	0	0.443787	7.24852	0	0	0	0.739645	0.591716	0	0.147929	0	0	0	1.33136	0	0	0	0.887574	0	0	0	0	0	0	1.77515	24.4083
Bjune_a262	9.43333	63.0517	-5.148	10.803	0	0	0	4.95868	0	0	0	0	0	18.5124	0	0	0	0	0	0	0	0	0.495868	0	0	6.94215	0	0	0	0	0.330579	0	0	0	0	0	5.28926	0	0	0	0.495868	0	0	0	0	0	0	1.4876	18.6777
Bjune_a263	9.41667	63.0467	-4.858	11.096	0	0	0	6.06061	0	0	0	0	0.15949	17.3844	0	0	0	0	0	0.15949	0	0	0.478469	0.15949	0.318979	8.77193	0	0	0	0	0.637959	0	0.15949	0	0	0	4.78469	0	0	0	0.956938	0	0	0	0	0	0	1.43541	19.9362
Bjune_a264	9.54167	62.7417	-7.711	9.496	0	0	0	1.42602	0	0	0	0	1.06952	27.6292	0	0	0	0	0	0	0	0	0.534759	0	0	4.63458	0	0	0	2.13904	3.38681	0	0.178253	0	0	0	1.78253	0	0	0	0.356506	0	0	0	0	0	0	0.891266	13.5472
Bjune_a265	9.83667	62.2683	-10.519	8.269	0	0	0	0.924499	0	0	0	0	0	29.4299	0	0	0	0	0	0.154083	0	0	0	0	0	3.08166	0	0	0	0.154083	0.46225	0	0	0	0	0	5.70108	0	0	0	0.770416	0	0.46225	0	0	0	0	4.46841	42.3729
Bjune_a266	29.6	70.1	-8.951	10.5	0	0	0	2.22222	0	0	0	0.296296	0.444444	24.1481	0	0	0	0	0	0.148148	0	0.148148	0.148148	0	0.296296	7.55556	0	0	0	0	0.592593	0	0	0	0	0	9.62963	0	0	0	0.296296	0	0	0	0	0.148148	0	2.96296	26.963
Bjune_a267	7.94833	61.5783	-10.963	7.409	0	0	0	8.27815	0	0	0	0.662252	0.662252	11.755	0	0	0	0	0	0.496689	0	0.331126	0.165563	0	0.496689	2.64901	0	0	0	0	1.3245	0	0	0	0	0	1.65563	0	0	0	1.49007	0	0	0	0	0	0	1.3245	26.8212
Bjune_a268	7.94833	61.55	-11.271	7.297	0	0	0	6.07029	0	0	0	0.159744	0	12.4601	0	0	0	0	0	0.638978	0	0	0	0	0.479233	3.99361	0	0	0	0	0.479233	0	0	0	0	0	3.51438	0	0	0	1.27796	0	0	0	0	0	0	0.479233	27.9553
Bjune_a269	8.71167	61.465	-13.171	6.284	0	0	0	3.38983	0	0	0	0.260756	0.521512	23.3377	0	0	0	0	0	0.521512	0	0.130378	0.130378	0	0.391134	3.25945	0	0	0	0	0.521512	0	0	0	0	0	3.25945	0	0	0	0.391134	0	0	0	0	0	0	2.34681	33.6375
Bjune_a27	14.6282	67.3146	-3.407	12.19	0	0	0	6.29496	0	0	0	0	0	38.1295	0	0	0	0	0	0	0	0	0	0	0	7.19424	0	0	0	0.899281	0.539568	0	0	0	0	0	15.2878	0	0	0	0.719424	0	0	0	0	0	0	0.179856	10.2518
Bjune_a270	8.66667	61.4167	-11.401	8.099	0	0	0	1.50602	0	0.150602	0	0	0.60241	16.4157	0	0.150602	0	0	0	0.150602	0	0.150602	0.150602	0	0	8.73494	0	0	0	0	1.05422	0	0	0	0	0	4.36747	0	0	0	0.903614	0	0	0	0	0	0	7.98193	35.5422
Bjune_a271	8.25833	61.5467	-10.765	7.367	0	0	0	1.5025	0	0	0	0.166945	0.66778	15.5259	0	0	0	0	0	0.166945	0	0.33389	0.500835	0	0.66778	3.67279	0	0	0	0	1.5025	0	0	0	0	0	4.00668	0	0	0	2.17028	0	0	0	0	0	0	1.66945	36.8948
Bjune_a272	8.795	61.3933	-12.426	7.684	0	0	0	1.73913	0	0.144928	0	0.144928	0.289855	17.2464	0	0	0	0	0	0	0	0	0.289855	0	0	16.5217	0	0	0	0.434783	0.434783	0	0	0	0	0	5.07246	0	0	0	0.869565	0	0	0	0	0	0	3.33333	29.7101
Bjune_a273	8.96333	62.0267	-11.435	8.44	0	0	0	2.34681	0	0	0	0.260756	0.130378	33.7679	0	0	0	0	0	0.130378	0	0.130378	0.130378	0	0.130378	7.1708	0	0	0	0	0.782269	0	0	0	0	0	3.91134	0	0	0	0.912647	0	0	0	0	0	0	1.43416	33.3768
Bjune_a274	9.44833	62	-10.307	9.027	0	0	0	1.54374	0	0	0	0.171527	0.857633	25.729	0	0	0	0	0	0	0	0.171527	0.171527	0	0	7.03259	0	0	0	0	1.37221	0	0	0	0	0	2.74443	0	0	0	0.343053	0	0	0	0	0	0	2.5729	34.9914
Bjune_a275	7.94833	61.59	-9.95	8.361	0	0	0	3.7702	0	0.5386	0	0.5386	0.897666	10.772	0	0.179533	0	0	0	0	0	0	0.359066	0	0.179533	6.28366	0	0	0	0.359066	1.25673	0	0	0	0	0	0.718133	0	0	0	2.51346	0	0	0	0.359066	0	0	0.179533	17.2352
Bjune_a276	7.84833	61.5383	-10.987	7.856	0	0	0	4.28571	0	0	0	0.47619	0.31746	12.5397	0	0	0	0	0	0.47619	0	0	0	0	0.15873	3.01587	0	0	0	0	1.5873	0	0	0	0	0	2.85714	0	0	0	1.74603	0	0	0	0	0	0	0.15873	16.6667
Bjune_a277	8.76333	61.39	-12.955	7.15	0	0	0	3.15956	0	0	0	0.315956	0.315956	23.6967	0	0	0	0	0	0.315956	0	0	0.315956	0	0	3.94945	0	0	0	0	1.57978	0	0	0	0	0	3.79147	0	0	0	0.789889	0	0	0	0.157978	0	0	0.789889	21.0111
Bjune_a278	8.82	61.3183	-11.016	9.733	0	0	0	2.81457	0	0	0	0.165563	0.165563	23.6755	0	0	0	0	0	0	0	0.165563	0	0	0	10.2649	0	0	0	0.496689	0.993377	0	0	0	0	0	8.77483	0	0	0	0.165563	0	0	0	0	0	0	2.81457	27.8146
Bjune_a279	10.0217	62.3833	-9.517	9.207	0	0	0	1.28041	0	0	0	0.128041	0.256082	29.8335	0	0	0	0	0	0	0	0.256082	0	0	0	9.09091	0	0	0	0	1.40845	0	0	0	0	0	4.86556	0	0	0	4.48143	0	0	0	0.256082	0	0	1.92061	23.1754
Bjune_a28	15.7237	67.4255	-7.034	11.824	0	0	0	5.43071	0	0	0	0	0.187266	41.9476	0	0	0	0	0	0	0	0	0	0	0	1.68539	0	0	0	0	0.561798	0	0	0	0	0	10.6742	0	0	0	1.1236	0	0	0	0	0	0	0.561798	7.1161
Bjune_a280	10.08	61.85	-10.059	10.172	0	0	0	2.55591	0	0.159744	0	0	0.319489	32.4281	0	0	0	0	0	0	0	0	0	0	0	8.46645	0	0	0	0.159744	0.638978	0	0	0	0	0	8.94569	0	0	0	0.319489	0	0	0	0	0.319489	0	4.3131	23.9617
Bjune_a281	10.155	61.6983	-11.172	9.544	0	0	0	3.09556	0	0.13459	0	0.13459	0	31.3594	0	0	0	0	0	0	0	0	0	0	0.269179	3.9031	0	0	0	0	1.07672	0	0	0	0	0	4.57604	0	0	0	0.538358	0	0	0	0	0	0	3.63392	24.7645
Bjune_a282	8.15667	61.66	-8.503	9.861	0	0	0	2.51852	0	0.148148	0	0	0.444444	33.1852	0	0	0	0	0	0	0	0	0.296296	0	0.296296	7.25926	0	0	0	0.296296	1.62963	0	0	0	0	0	6.37037	0	0	0	1.62963	0	0	0	0	0	0	0.592593	14.0741
Bjune_a283	9.63667	62.2683	-8.95	9.801	0	0	0	1.75131	0	0	0	0	0.175131	33.275	0	0	0	0	0	0.175131	0	0	0.175131	0	0.175131	3.85289	0	0	0	0.525394	1.05079	0	0	0	0	0	7.00525	0	0	0	0	0	0	0	0	0	0	2.97723	32.049
Bjune_a284	8.14667	61.66	-8.448	9.898	0	0	0	0.968523	0	0	0	0.121065	0.242131	46.1259	0	0.121065	0	0	0	0	0	0	0.242131	0	0.121065	3.1477	0	0	0	0	1.81598	0	0	0	0	0	2.66344	0	0	0	0.242131	0	0	0	0	0	0	0.968523	14.5278
Bjune_a285	9.87833	61.65	-11.168	9.68	0	0	0	2.27273	0	0.40107	0	0	0.13369	27.6738	0	0	0	0	0	0	0	0.13369	0.13369	0	0	1.3369	0	0	0	0.13369	0	0	0	0	0	0	7.48663	0	0	0	0.13369	0	0	0	0	0	0	9.49198	32.2193
Bjune_a286	10.2583	61.555	-10.695	10.618	0	0	0	1.18624	0	0	0	0.118624	0.118624	24.3179	0	0	0	0	0	0	0	0.118624	0	0	0	0.830368	0	0	0	0	0.355872	0	0	0	0	0	1.06762	0	0	0	0	0	0	0	0	0	0	7.71056	31.0795
Bjune_a287	10.2717	61.565	-10.624	10.639	0	0	0	2.5729	0	0	0	0.686106	0.171527	23.8422	0	0.171527	0	0	0	0	0	0	0.171527	0	0	2.74443	0	0	0	0.171527	0.343053	0	0	0	0	0	10.8062	0	0	0	0	0	0	0	0	0	0	9.77702	32.0755
Bjune_a288	10.3633	61.11	-10.301	12.337	0	0	0	7.04607	0	0	0	0.271003	0.135501	22.6287	0	0.271003	0	0	0	0	0	0.135501	0.135501	0	0.271003	1.49051	0	0	0	0.271003	0.135501	0	0	0	0	0	2.57453	0	0	0	0.406504	0	0	0	0	0	0	23.4417	11.2466
Bjune_a289	10.875	60.835	-9.626	14.038	0	0	0	4.70016	0	0	0	0.324149	0.162075	30.7942	0	0	0	0.162075	0	0	0	0.810373	0	0	0.162075	1.13452	0	0	0	0.162075	0.162075	0	0	0	0	0	2.26904	0.162075	0	0	0.324149	0	0	0	0	0	0	12.3177	23.6629
Bjune_a29	15.446	66.8085	-8.434	11.544	0	0	0	0.848896	0	0	0	0.169779	0.169779	30.5603	0	0	0	0	0	0	0	0	0	0	0	4.75382	0	0	0	0	1.35823	0	0	0	0	0	9.16808	0	0	0	1.69779	0	0	0	0	0	0	0.848896	41.5959
Bjune_a290	11.3533	60.345	-8.022	14.846	0	0	0	12.8205	0	0	0	0	0.160256	26.2821	0	0	0	0	0	0	0	0	0	0	1.28205	0	0	0	0	0.160256	0.480769	0	0.160256	0	0	0	0.641026	0	0	0	1.44231	0	0	0	0	0	0	5.44872	12.3397
Bjune_a291	11.2717	60.2683	-7.406	15.171	0	0	0	5.80645	0	0	0	0.129032	0	26.4516	0	0.129032	0	0	0	0	0	0	0	0	0.387097	0.129032	0	0	0	0.129032	0.129032	0	0	0	0	0	0.387097	0	0	0	0.516129	0	0.129032	0	0	0	0	20.129	27.871
Bjune_a292	11.365	60.2683	-7.549	15.079	0	0	0	6.12245	0	0	0	0.145773	0.145773	39.6501	0	0	0	0	0	0	0	0.437318	0	0	0.291545	0.145773	0	0	0	0	0	0	0	0	0.291545	0	1.16618	0	0	0	0	0	0	0	0	0.145773	0	9.62099	27.1137
Bjune_a293	11.4467	60.2467	-7.762	14.862	0	0	0	6.37636	0	0	0	0.466563	0.155521	34.6812	0	0	0	0	0	0	0	0	0	0	0.311042	1.39969	0	0	0	0.155521	1.08865	0	0.311042	0	0.311042	0	1.71073	0	0	0	0.311042	0	0	0	0	0	0	9.79782	26.1275
Bjune_a294	11.4317	59.8467	-6.056	15.256	0	0	0	4.76948	0	0	0	0	0	22.4165	0	0	0	0	0	0	0	0	0.158983	0	0.158983	0.476948	0	0	0	0.317965	1.90779	0	0	0	0.158983	0	3.17965	0	0	0	0	0	1.43084	0	0	0	0	8.58506	41.6534
Bjune_a295	11.4633	59.6417	-5.088	15.736	0	0	0	6.09319	0	0	0	0	0	34.2294	0.179211	0.537634	0	0	0	0	0	0	0	0	0.179211	3.04659	0	0	0	0.358423	0.358423	0	0	0	0.716846	0	2.68817	0	0	0	0	0	0.716846	0	0	0	0	7.8853	25.6272
Bjune_a296	11.385	59.6217	-4.934	15.734	0	0	0	1.95122	0	0.162602	0	0.162602	0.162602	25.5285	0	1.30081	0	0	0	0	0	0	0	0	0.325203	0.162602	0	0	0	0	0.650407	0	0.162602	0.162602	0.325203	0	1.78862	0	0	0	0	0	0	0	0	0	0	18.0488	26.3415
Bjune_a297	11.365	59.29	-4.191	15.767	0	0	0	3.9801	0	0.165837	0	0.165837	0.331675	38.9718	0	0	0	0	0	0.165837	0	0	0.165837	0	0.165837	0.165837	0	0	0	0	0.995025	0	0.165837	0.165837	0	0	1.99005	0	0	0	0	0	1.49254	0	0	0	0	5.63847	24.7098
Bjune_a298	11.6117	59.0583	-4.475	15.209	0	0	0	8.58806	0	0	0	0.291121	0	28.2387	0	0.14556	0	0	0	0	0	0.291121	0	0	1.4556	0.436681	0	0	0	0	3.63901	0	0	0.14556	0.14556	0	2.03785	0	0	0	0.14556	0	2.03785	0	0	0.14556	0	3.78457	30.2766
Bjune_a299	6	59.8167	-3.696	11.404	0	0	0	4.34084	0	0	0	0	0	19.4534	0	0	0	0	0	0	0	0	0	0	0.482315	8.19936	0	0	0	0.321543	0.803859	0	0	0	0.321543	0	4.66238	0	0	0	0.482315	0	0	0	0	0	0	0.321543	33.119
Bjune_a3	23.6069	70.394	-6.259	11.38	0	0	0	0.163132	0	0	0	0	0.163132	49.7553	0	0	0	0	0	0	0	0	0.163132	0	0	13.0506	0	0	0	0.815661	3.09951	0	0	0	0	0	5.70962	0	0	0	0.163132	0	0	0	0	0	0	0	8.48287
Bjune_a30	13.4758	66.1745	-4.089	11.008	0	0	0	4.03361	0	0	0	0.168067	0.504202	31.9328	0	0	0	0	0	0	0	0.504202	0.168067	0	0	15.6303	0	0	0	0	4.36975	0	0	0	0	0	4.03361	0	0	0	0.840336	0	0	0	0.168067	0	0	3.86555	10.7563
Bjune_a300	20.7167	69.1667	-12.403	11.697	0	0	0	1.2987	0	0	0	0.118064	0.118064	48.5242	0	0	0	0	0	0	0	0	0	0	0.118064	3.77804	0	0	0	0.118064	2.95159	0	0	0	0	0	0.472255	0	0	0	1.77096	0	0	0	0	0	0	0.590319	24.9115
Bjune_a301	18.85	69.9217	-3.448	10.844	0	0	0	0.268817	0	0	0	0	1.88172	16.6667	0	0	0	0	0	0	0	0	0.403226	0	0.268817	6.58602	0	0	0	1.88172	6.85484	0	0	0	0	0	0.134409	0	0	0	0.94086	0	0	0	0	0	0	0	3.49462
Bjune_a302	23.725	70.6883	-5.018	10.458	0	0	0	0.506329	0	0	0	0	1.01266	25.5696	0	0.253165	0	0	0	0	0	0	0.506329	0	0.506329	10.6329	0	0	0	0.253165	6.32911	0	0	0	0	0	0.506329	0	0	0	0.253165	0	0	0	0	0	0	0.253165	18.481
Bjune_a303	25.7183	71.125	-6.452	8.786	0	0	0	0.295421	0	0.295421	0	0.14771	0.443131	11.5214	0	0	0	0	0	0.738552	0	0	0.443131	0	0.295421	30.8715	0	0	0	0.14771	3.84047	0	0	0	0	0	0.295421	0	0	0	0.886263	0	0	0	0	0	0	0.14771	22.3043
Bjune_a304	27.5783	70.59	-11.024	9.615	0	0	0	0.168919	0	0	0	0.337838	0.337838	35.3041	0	0	0	0	0	0	0	0.168919	0.168919	0	0.844595	8.78378	0	0	0	0	2.7027	0	0	0	0	0	1.85811	0	0	0	2.19595	0	0	0	0	0	0	0.168919	25
Bjune_a305	31.0383	70.3183	-6.359	8.908	0	0	0	0.305344	0	0	0	0.610687	0.763359	28.0916	0	0	0	0	0	0	0	0	0	0	0.458015	20	0	0	0	0.305344	4.73282	0	0	0	0	0	0.763359	0	0	0	0.610687	0	0	0	0	0	0	0.610687	26.4122
Bjune_a306	28.875	70.4767	-10.031	9.437	0	0	0	0.15456	0	0.15456	0	0.309119	0.927357	23.493	0	0	0	0	0	0	0	0	0.15456	0	0.15456	10.3555	0	0	0	0.309119	1.85471	0	0	0	0	0	1.23648	0	0	0	2.00927	0	0	0	0.15456	0	0	0.463679	27.357
Bjune_a307	10.8783	60.8667	-8.589	15.105	0.708215	0	0	13.4561	0	0.141643	0	0.141643	0.283286	22.0963	0	0.424929	0	0	0	0	0	0	0.283286	0	0.424929	5.38244	0	0	0	0	0	0	0	0	0	0	0.141643	0	0	0	1.69972	0	0.141643	0	0	0	0	3.96601	15.0142
Bjune_a308	9.7	61.52	-10.216	10.925	0	0	0	1.25984	0	0	0	0	0	26.9291	0	0	0	0	0	0	0	0.15748	0	0	0.629921	4.40945	0	0	0	0.15748	0.472441	0	0	0	0	0	2.51969	0	0	0	0.15748	0	0	0	0	0	0	2.3622	52.2835
Bjune_a309	10.1767	61.7283	-11.331	9.287	0	0	0	0.452489	0	0	0	0.15083	0	21.267	0	0	0	0	0	0	0	0.15083	0.301659	0	0.904977	5.12821	0	0	0	0	0.452489	0	0	0	0	0	1.5083	0	0	0	0.904977	0	0	0	0	0	0	8.29563	51.1312
Bjune_a31	14.499	66.1579	-7.933	10.495	0	0	0	3.5473	0	0	0	0	0.506757	29.0541	0	0	0	0	0	0	0	0	0.337838	0	0	15.0338	0	0	0	0.337838	0.675676	0	0	0	0	0	7.60135	0	0	0	0.337838	0	0	0	0	0	0	3.37838	8.9527
Bjune_a310	9.865	61.6533	-11.16	9.682	0	0	0	2.89855	0	0	0	0	0.362319	21.7391	0	0	0	0	0	0	0	0	0	0	0.905797	8.69565	0	0	0	0	0	0	0	0	0	0	4.16667	0	0	0	0	0	0	0	0	0	0	3.07971	44.3841
Bjune_a32	13.3552	65.5361	-5.272	11.44	0	0	0	2.9601	0	0	0	0.1287	1.0296	27.6705	0	0.1287	0	0	0	0	0	0.1287	0.1287	0	0.1287	4.5045	0	0	0	0.1287	1.9305	0	0	0	0	0	5.79151	0	0	0	0.772201	0	0	0	0	0	0	23.4234	12.0978
Bjune_a33	14.5037	65.8008	-8.817	10.813	0	0	0	0.929368	0	0	0	0	0.371747	46.6543	0	0	0	0	0	0	0	0	0	0	0	11.3383	0.371747	0	0	0	1.30112	0	0	0	0	0	6.87732	0	0	0	0.185874	0	0	0	0	0	0	2.7881	13.0112
Bjune_a34	11.5664	64.9335	-2.04	12.683	0	0	0	0.877193	0	0	0	0.175439	0.350877	17.5439	0	0	0	0	0	0	0	0	0.175439	0	0.350877	4.91228	0	0	0	0.175439	1.05263	0	0	0	0	0	3.50877	0	0	0	0.877193	0	0	0	0	0	0	1.92982	8.24561
Bjune_a35	13.084	64.8642	-7.119	11.039	0	0	0	1.36187	0	0	0	0.194553	0.194553	28.2101	0	0	0	0	0	0	0	0	0	0	0	7.7821	0	0	0	0	0.972763	0	0	0	0	0	7.19844	0	0	0	0.583658	0	0	0	0	0	0	15.5642	18.8716
Bjune_a36	13.6512	64.9153	-8.937	10.387	0	0	0	1.93861	0	0	0	0.161551	0.161551	39.7415	0	0	0	0	0	0	0	0.323102	0	0	0.323102	8.8853	0	0	0	0	1.13086	0	0	0	0.161551	0	8.40065	0	0	0	0	0	0	0	0	0	0	6.30048	12.7625
Bjune_a37	11.547	64.4382	-3.178	12.472	0	0	0	5.04732	0	0	0	0	0	19.7161	0	0	0	0	0	0	0	0	0	0	0.473186	8.67508	0	0	0	0	8.04416	0	0	0	0	0	0.473186	0	0	0	0.946372	0	0	0	0	0	0	2.2082	30.4416
Bjune_a38	12.7495	64.4717	-6.783	11.884	0	0	0	4.50751	0	0	0	0.166945	0	27.0451	0	0	0	0	0	0	0	0	0	0	0.33389	5.84307	0	0	0	0	2.83806	0	0	0	0	0	3.83973	0	0	0	0	0	0	0	0	0	0	4.50751	27.212
Bjune_a39	13.9446	64.4986	-8.52	12.34	0	0	0	0.719424	0	0	0	0.179856	0	36.8705	0	0	0	0	0	0	0	0	0	0	0	4.31655	0	0	0	0	1.43885	0	0	0	0	0	2.8777	0	0	0	0.179856	0	0	0	0	0	0	17.446	23.0216
Bjune_a4	25.0913	70.2995	-9.554	11.817	0	0	0	0.94518	0	0	0	0	0.189036	62.1928	0	0	0	0.189036	0	0	0	0.189036	0.189036	0	0	1.70132	0	0	0	0	2.0794	0	0	0	0	0	3.21361	0	0	0	0.378072	0	0	0	0	0	0	0.189036	11.3422
Bjune_a40	10.3936	63.942	-1.536	11.946	0	0	0	3.18352	0	0	0	0	0.187266	18.5393	0	0	0	0	0	0	0	0.187266	0	0	0.187266	2.43446	0	0	0	0	2.24719	0	0	0	0	0	16.1049	0	0	0	0	0	0	0	0	0	0	11.4232	15.7303
Bjune_a41	11.6321	62.9334	-5.658	14.471	0	0	0	9.64798	0	0	0	0	0	18.2529	0	0.130378	0	0	0	0	0	0	0	0	0.260756	1.69492	0	0.130378	0	0.391134	0.260756	0	0	0	0	0	2.08605	0	0	0	0.65189	0	0	0	0	0	0	11.4733	8.60495
Bjune_a42	12.7381	64.1807	-8.465	10.801	0	0	0	6.55738	0	0.126103	0	0	0	31.2736	0	0	0	0.126103	0	0	0	0	0.126103	0	0.37831	11.6015	0	0	0	0	2.90038	0	0	0	0	0	4.79193	0	0	0	0.882724	0	0	0	0	0	0	3.02648	18.285
Bjune_a43	8.80634	63.3258	-2.173	11.892	0	0	0	5.06567	0	0	0	0	0.187617	19.137	0	0	0	0	0	0	0	0	0	0	1.50094	3.18949	0	0	0	0	3.93996	0	0	0	0	0	7.87992	0	0	0	0.562852	0	0	0	0	0	0	0.938086	40.1501
Bjune_a44	10.6081	63.3402	-3.543	12.445	0	0	0	4.33925	0	0	0	0	0.197239	13.4122	0	0	0	0	0	0	0	0	0	0	1.18343	1.38067	0	0	0	0.197239	0.986193	0	0	0	0.197239	0	9.07298	0	0	0	0.591716	0	0	0	0	0	0	0.197239	45.5621
Bjune_a45	11.6302	63.4372	-4.773	13.478	0	0	0	4.72973	0	0	0	0	0.168919	18.9189	0	0	0	0	0	0	0	0.168919	0.506757	0	0.506757	4.39189	0	0	0	0	1.52027	0	0	0	0	0	2.19595	0	0	0	0.337838	0	0	0	0	0	0	15.0338	29.5608
Bjune_a46	7.53959	62.7107	-1	12.606	0	0	0	3.23194	0	0.190114	0	0	0.190114	16.1597	0	0	0	0	0	0	0	0	0	0	0.95057	3.80228	0	0	0	0	0.570342	0	0	0	0	0	10.2662	0	0	0	0.190114	0	0	0	0	0	0	0	42.7757
Bjune_a47	9.51655	62.7362	-6.237	10.974	0	0	0	2.20126	0	0.157233	0	0	0.314465	30.6604	0	0	0	0	0	0	0	0	0.157233	0	0.157233	4.87421	0	0	0	0	1.72956	0	0	0	0	0	8.96226	0	0	0	0.628931	0	0	0	0	0	0	0.314465	31.9182
Bjune_a48	10.5078	62.8341	-7.088	10.846	0	0	0	1.65746	0	0.184162	0	0.184162	0	20.442	0	0	0	0	0	0	0	0	0	0	0	4.97238	0	0	0	0	1.28913	0	0	0	0	0	8.47145	0	0	0	0.184162	0	0	0	0	0	0	4.41989	50.2762
Bjune_a49	11.8478	62.8816	-10.128	10.398	0	0	0	3.36022	0	0	0	0.134409	0.134409	14.5161	0	0.134409	0	0	0	0.134409	0	0	0.268817	0	1.34409	4.97312	0	0	0	0	2.15054	0	0	0	0	0	5.10753	0	0	0	0.403226	0	0	0	0	0	0	0.94086	6.72043
Bjune_a5	26.688	70.3649	-10.958	11.324	0	0	0	0.191571	0	0	0	0.383142	0.191571	35.6322	0	0	0	0	0	0	0	0.383142	0	0	0.191571	4.78927	0	0	0	0	5.17241	0	0	0	0	0	18.9655	0	0	0	1.341	0	0	0	0	0	0	1.72414	20.8812
Bjune_a50	5.61435	62.1329	-0.272	10.785	0	0	0	1.93548	0	0.387097	0	0	0.129032	14.8387	0	0	0	0	0	0.129032	0	0	0.387097	0	0.903226	6.19355	0	0	0	0	1.67742	0	0	0	0	0	4.3871	0	0	0	0.129032	0	0	0	0	0	0	0.129032	4.12903
Bjune_a51	6.49185	61.2418	-2.917	12.604	0	0	0	4.39276	0	0	0	0	0.645995	9.68992	0	0	0	0	0	0	0	0	0.129199	0	0.129199	4.90956	0	0	0	0	1.42119	0	0	0	0	0	6.84755	0	0	0	0.258398	0	0	0	0	0	0	0.258398	5.55556
Bjune_a52	8.16218	62.2651	-6.886	11.57	0	0	0	2.67717	0	0	0	0	0.15748	21.8898	0	0	0	0	0	0	0	0	0	0	0	3.93701	0	0	0	0	2.51969	0	0	0	0	0	3.46457	0	0	0	0.314961	0	0	0	0	0	0	0.15748	50.0787
Bjune_a53	9.07674	62.1465	-9.811	9.343	0	0	0	2.32558	0	0	0	0.166113	0.166113	35.8804	0	0	0	0	0	0	0	0	0.332226	0	0.498339	2.49169	0	0	0	0	3.15615	0	0	0	0	0	0.498339	0	0	0	0.166113	0	0	0	0	0	0	0.830565	42.3588
Bjune_a54	10.5209	62.3276	-10.403	9.831	0	0	0	5.90219	0	0.168634	0	0.168634	0.168634	19.0556	0	0	0	0	0	0	0	0	0.505902	0	0	4.89039	0	0	0	0	0.84317	0	0	0	0	0	20.0675	0	0	0	2.19224	0	0	0	0	0	0	1.34907	22.0911
Bjune_a55	11.4927	62.2184	-11.705	10.769	0	0	0	3.39806	0	0	0	0	0	26.8608	0	0	0	0	0	0	0	0	0	0	1.2945	6.79612	0	0	0	0	3.07443	0	0	0	0	0	3.39806	0	0	0	0.809061	0	0	0	0	0	0	1.2945	38.1877
Bjune_a56	8.01558	61.5613	-11.258	7.27	0	0	0	3.68664	0	0	0	0	0.230415	18.4332	0	0.230415	0	0	0	0.691244	0	0	0	0	0	4.60829	0	0	0	0	0.691244	0	0	0	0	0	10.8295	0	0	0	0.691244	0	0	0	0	0	0	0.691244	28.341
Bjune_a57	9.35625	61.6056	-10.807	9.981	0	0	0	1.57895	0	0	0	0.175439	0.175439	28.2456	0	0	0	0	0	0	0	0.175439	0	0	0.350877	9.29825	0	0	0	0	0.175439	0	0	0	0.175439	0	7.36842	0	0	0	0	0	0	0	0	0	0	2.80702	33.8596
Bjune_a58	10.6308	61.6817	-11.335	10.629	0	0	0	3.2316	0	0	0	0	0	32.316	0	0	0	0	0	0	0	0	0	0	0.5386	7.54039	0	0	0	0.359066	0.359066	0	0	0	0	0	4.3088	0	0	0	0	0	0	0	0	0	0	1.0772	34.2908
Bjune_a59	11.7514	61.6772	-10.812	12.574	0	0	0	1.72117	0	0	0	0	0	24.4406	0	0.172117	0	0	0	0.344234	0	0	0.172117	0	0.172117	1.89329	0	0	0	0	0.516351	0	0	0	0	0	6.19621	0	0	0	0	0	0	0	0	0	0	8.43373	45.0947
Bjune_a6	28.5815	70.091	-11.358	11.889	0	0	0	0.896057	0	0	0	0	0	46.595	0	0	0	0	0	0	0	0	0	0	0.179211	8.06452	0	0	0	1.97133	8.60215	0	0	0	0	0	0.896057	0	0	0	0.896057	0	0	0	0	0	0	0.896057	13.0824
Bjune_a60	5.76813	61.009	-3.638	10.35	0	0	0	3.07443	0	0	0	0	0.647249	22.8155	0	0	0	0	0	0	0	0	0	0	0.647249	4.36893	0	0	0	0	2.42718	0	0	0	0	0	3.8835	0	0	0	0.809061	0	0	0	0	0	0	0.323625	15.2104
Bjune_a61	8.0772	61.1334	-11.201	8.157	0	0	0	2.15264	0	0	0	0.195695	0.391389	25.4403	0	0	0	0	0	0	0	0.195695	0.195695	0	0	5.28376	0	0	0	0.978474	0.782779	0	0	0	0	0	16.8297	0	0	0	0.195695	0	0	0	0	0	0	1.56556	18.3953
Bjune_a62	9.26261	61.0079	-10.346	11.321	0	0	0	2.0654	0	0	0	0	0.516351	21.1704	0	0	0	0	0	0	0	0	0	0	0	1.89329	0	0	0	0	0.172117	0	0	0	0	0	6.54045	0	0	0	0.860585	0	0	0	0	0	0	17.9002	35.9725
Bjune_a63	10.5207	61.093	-9.728	13.193	0.193424	0	0	4.44874	0	0	0	0	0	24.5648	0	0	0	0	0	0	0	0	0	0	0.193424	1.16054	0	0	0	0	0	0	0	0	0	0	5.60928	0	0	0	0	0	0	0	0	0	0	19.1489	28.4333
Bjune_a64	11.6213	61.0788	-10.174	14.258	0	0	0	4.50281	0	0.187617	0	0	0	21.7636	0	0	0	0	0	0	0	0.187617	0	0	0	2.06379	0	0	0	0	1.1257	0	0.187617	0.187617	0	0	3.75235	0	0	0	0.375235	0	0	0	0	0	0	16.5103	36.773
Bjune_a65	12.6288	61.0574	-9.748	14.009	0	0	0	2.33918	0	0	0	0	0	19.1033	0	0.194932	0	0	0	0	0	0	0	0	0	1.36452	0	0	0	0	1.16959	0	0	0	0	0	2.33918	0	0	0	0	0	0	0	0	0	0	16.5692	47.7583
Bjune_a66	5.7104	60.3849	-0.095	14.525	0	0	0	12.5776	0	0.310559	0	0	0	10.2484	0	0	0	0	0	0	0	0	0.15528	0	4.19255	3.72671	0	0	0	0.310559	1.39752	0	0	0	0.15528	0	11.9565	0	0	0	0	0	0	0	0	0	0	0	10.0932
Bjune_a67	6.89275	60.5409	-4.382	12.462	0	0	0	3.32481	0	0	0	0	0.255754	11.8926	0	0	0	0	0	0	0	0	0.255754	0	1.1509	2.42967	0	0	0	0	1.53453	0	0	0	0	0	0.767263	0	0	0	0.255754	0	0	0	0.127877	0	0	0.127877	15.8568
Bjune_a68	8.2118	60.4986	-9.683	9.533	0	0	0	0.931099	0	0	0	0.558659	0	31.6574	0	0	0	0	0	0.18622	0	0	0.372439	0	0.18622	4.46927	0	0	0	0	2.23464	0	0	0	0	0	4.28305	0	0	0	0.372439	0	0	0	0	0	0	2.97952	40.7821
Bjune_a69	9.252	60.6021	-9.982	10.909	0	0	0	2.05479	0	0	0	0.342466	0	32.7055	0	0	0	0	0	0	0	0	0	0	0	2.56849	0	0	0	0	0.684932	0	0	0	0	0	9.76027	0	0	0	0.684932	0	0	0	0	0	0	6.84932	31.8493
Bjune_a7	29.5552	69.7234	-10.716	11.396	0	0	0	2.73598	0	0	0	0.273598	0.410397	41.1765	0	0	0	0	0	0	0	0.273598	0	0	0	2.32558	0	0	0	0.410397	5.47196	0	0	0	0	0	5.06156	0	0	0	2.05198	0	0	0	0.136799	0	0	0.683995	20.5198
Bjune_a70	10.3159	60.4926	-8.816	13.409	0	0	0	3.20641	0	0	0	0	0	21.4429	0.200401	0.200401	0	0	0	0	0	0	0	0	0.200401	0.601202	0	0	0	0	0.801603	0	0	0.200401	0	0	0.801603	0	0	0	0.200401	0	0	0	0	0.200401	0	15.6313	43.487
Bjune_a71	11.7778	60.5142	-10.248	13.348	0	0	0	3.82514	0	0	0	0.182149	0.182149	22.4044	0	0	0	0	0	0	0	0	0	0	0.546448	1.0929	0	0	0	0.182149	2.91439	0	0.182149	0	0	0	1.45719	0	0	0	0	0	0	0	0	0	0	13.2969	39.3443
Bjune_a72	5.95793	59.8319	-1.877	13.147	0	0	0	3.98551	0	0	0	0	0.362319	19.0217	0	0	0	0	0	0	0	0	0.181159	0	1.44928	2.17391	0	0	0	0	2.53623	0	0	0	0	0	12.5	0	0	0	1.44928	0	0	0	0	0	0	0	20.6522
Bjune_a73	6.99233	59.8436	-7.218	8.508	0	0	0	2.05371	0	0.157978	0	0	1.89573	7.58294	0	0	0	0	0	0.157978	0	0	0.631912	0	0	11.3744	0	0	0	0	3.47551	0	0	0	0	0	1.73776	0	0	0	2.52765	0	0	0	0	0	0	0.631912	12.1643
Bjune_a74	8.22339	59.783	-7.996	9.942	0	0	0	2.00669	0	0.501672	0	0	0.167224	27.9264	0	0	0	0	0	0	0	0	0.334448	0	0.501672	14.0468	0	0	0	0	1.00334	0	0	0	0.167224	0	4.1806	0	0	0	0.334448	0	0	0	0	0	0	1.33779	23.0769
Bjune_a75	9.50357	59.8678	-7.427	14.045	0	0	0	5.03247	0	0	0	0.162338	0	24.513	0	0	0	0	0	0	0	0.162338	0.162338	0	0.324675	0.649351	0	0	0	0	0.649351	0	0	0	0.162338	0	2.75974	0	0	0	0	0	0	0	0	0	0	9.09091	40.5844
Bjune_a76	10.5689	60.0023	-6.451	14.807	0	0.184843	0	3.32717	0	0	0	0.554529	0	25.1386	0	0.184843	0	0.184843	0	0	0	0	0.184843	0	1.10906	2.5878	0	0	0	0	0.369686	0	0	0.184843	0	0	5.54529	0	0	0	0.554529	0	0	0	0	0	0	12.5693	26.4325
Bjune_a77	11.7271	59.9529	-7.285	14.629	0	0	0	3.66032	0	0.292826	0	0	0	25.0366	0	0.146413	0	0	0	0	0	0.146413	0	0	1.90337	1.75695	0	0	0	0	0.732064	0	0.146413	0	0.292826	0	10.3953	0	0	0	0.292826	0	0.878477	0	0	0	0	7.61347	25.183
Bjune_a78	6.16882	59.3442	-2.574	12.503	0	0	0	4.86486	0	0	0	0	0	14.7748	0	0	0	0	0	0	0	0	0	0	1.26126	1.44144	0	0	0	0	3.6036	0	0	0.18018	0.18018	0	26.4865	0	0	0	1.26126	0	0	0	0	0	0	0.18018	24.1441
Bjune_a79	7.30458	59.3531	-4.104	11.789	0	0	0	6.14618	0	0.332226	0	0.166113	0.166113	13.289	0	0	0	0	0	0	0	0	0.332226	0	3.15615	2.49169	0	0	0	0	1.66113	0	0	0	0	0	14.7841	0	0	0	0	0	0	0	0	0	0	0	33.7209
Bjune_a8	30.7557	69.5976	-9.808	9.988	0	0	0	0.89955	0	0.5997	0	0.29985	0.449775	50.2249	0	0	0	0	0	0	0	0.149925	0.149925	0	0.149925	3.5982	0	0	0	0	3.74813	0	0	0.149925	0	0	4.94753	0	0	0	0.89955	0	0	0	0	0	0	1.04948	25.0375
Bjune_a80	8.33124	59.3777	-7.191	11.773	0	0	0	3.99516	0	0	0	0.242131	0.121065	21.1864	0	0	0	0	0	0	0	0	0	0	0.726392	4.84262	0	0	0	0	2.54237	0	0	0	0.121065	0	6.53753	0	0	0	0.121065	0	0	0	0	0	0	3.87409	38.4988
Bjune_a81	9.47975	59.3282	-6.083	14.757	0	0	0	3.34052	0	0	0	0	0.107759	19.9353	0	0	0	0	0	0	0	0.107759	0.107759	0	0.646552	0.646552	0	0	0	0.215517	1.93966	0	0	0.107759	0	0	5.38793	0	0	0	0.215517	0	0	0	0	0	0	6.57328	43.1034
Bjune_a82	10.9845	59.3634	-4.119	15.561	0.166389	0	0	3.49418	0	0.166389	0	0	0	22.7953	0	0	0	0	0	0	0	0.499168	0	0	0.332779	0.831947	0	0	0	0	0.665557	0	0	0	0.166389	0	8.98502	0	0	0	0.332779	0	0.332779	0	0	0	0	11.6473	28.4526
Bjune_a83	11.7059	59.2947	-4.499	15.775	0	0	0	4.51977	0	0	0	0	0	24.7175	0.141243	0	0	0	0	0	0	0	0	0	1.41243	1.12994	0	0	0	0	1.27119	0	0	0	0	0	9.60452	0	0	0	0.282486	0	0.706215	0	0	0	0	5.08475	36.8644
Bjune_a84	6.16764	58.7017	-0.417	13.362	0	0	0	2.77264	0	0	0	0	0	21.9963	0	0	0	0	0	0	0	0.369686	0	0	2.03327	2.5878	0	0	0	0.369686	3.8817	0	0	0	0.554529	0	9.24214	0	0	0	0.369686	0	0	0	0	0	0	0.184843	10.536
Bjune_a85	7.38886	58.7605	-3.893	12.041	0	0	0	6.39626	0	0	0	0.156006	0.312012	22.9329	0	0.156006	0	0	0	0	0	0	0	0	0.468019	3.90016	0	0	0	0.156006	1.24805	0	0	0.156006	0.312012	0	4.52418	0	0	0	0	0	0.156006	0	0.156006	0	0	0.936037	22.6209
Bjune_a86	8.44897	58.8448	-5.642	12.9	0	0	0	2.65487	0	0	0	0	0	20.354	0	0	0	0	0	0	0	0	0	0	0.707965	1.9469	0	0	0	0	6.0177	0	0.176991	0	0	0	8.14159	0	0	0	0.176991	0	0.353982	0	0	0	0	2.83186	43.5398
Bjune_a87	9.41331	58.9207	-3.817	16.105	0	0	0	2.03046	0	0.169205	0	0.338409	0	17.5973	0	0	0	0	0	0	0	0.169205	0	0	1.35364	2.03046	0	0	0	0	1.52284	0	0	0.169205	0	0	3.04569	0	0	0	0.169205	0	1.69205	0	0	0	0	8.29103	46.1929
Bjune_a88	7.44949	58.1737	-1.667	14.259	0	0	0	9.60366	0	0.152439	0	0.304878	0.152439	23.1707	0	0	0	0	0	0	0	0.152439	0	0	1.37195	3.35366	0	0	0	0	4.72561	0	0	0	0.457317	0	5.79268	0.152439	0	0	0.152439	0	1.67683	0	0	0.152439	0	1.06707	19.6646
Bjune_a89	8.47289	58.2952	-1.328	15.678	0	0	0	4.70588	0	0	0	0	0	17.479	0	0	0	0.168067	0	0	0	0.504202	0	0	3.69748	1.84874	0	0	0	0	8.06723	0	0	0.168067	0.336134	0	2.01681	0	0	0	0	0	2.01681	0	0	0	0	1.68067	32.9412
Bjune_a9	19.2791	69.7713	-4.095	11.568	0	0	0	1.17647	0	0.196078	0	0	0.196078	52.3529	0	0	0	0	0	0	0	0.196078	0.196078	0	0	5.4902	0	0	0	0.980392	2.35294	0	0	0	0	0	3.13725	0	0	0	0.392157	0	0	0	0	0	0	0	2.54902
Bjune_a90	29.0191	69.0656	-15.049	13.387	0	0	0	1.43885	0	0	0	0.28777	0.143885	34.6763	0	0	0	0	0	0	0	0	0	0	0	4.17266	0	0	0	0	2.15827	0	0	0	0	0	1.8705	0	0	0	0	0	0	0	0	0	0	0.719424	40.1439
Bjune_a91	29.1799	69.1686	-14.655	12.995	0	0	0	0.433526	0	0	0	0	0	26.8786	0.144509	0	0	0	0	0	0	0.144509	0	0	0	0.867052	0	0	0	0.144509	0.433526	0	0	0	0	0	1.44509	0	0	0	0.144509	0	0	0	0	0	0	1.15607	63.1503
Bjune_a92	29.1654	69.3016	-14.235	12.617	0	0	0	0.369004	0	0	0	0.184502	0.184502	31.3653	0	0	0	0	0	0	0	0.184502	0	0	0	1.47601	0	0	0	0	1.29151	0	0	0	0	0	2.76753	0	0	0	0.369004	0	0	0	0	0	0	0.184502	58.1181
Bjune_a93	29.825	69.5035	-10.731	11.733	0	0	0	0.51458	0	0	0	0	0	37.3928	0	0	0	0	0	0	0	0	0	0	0	1.54374	0	0	0	0.171527	3.08748	0	0	0	0	0	3.43053	0	0	0	0	0	0	0	0	0	0	0.51458	46.3122
Bjune_a94	29.9513	69.5575	-10.158	11.493	0	0	0	1.1465	0	0	0	0.127389	0.127389	41.4013	0	0	0	0	0	0.127389	0	0	0	0	0	3.05732	0	0	0	0.127389	2.03822	0	0	0	0	0	1.40127	0	0	0	0.254777	0	0	0	0	0	0	1.27389	41.4013
Bjune_a95	29.4412	69.6326	-11.329	11.973	0	0	0	0.146628	0	0	0	0.293255	0	36.9501	0	0	0	0	0	0	0	0.439883	0	0	0	3.07918	0	0	0	0.439883	2.6393	0	0	0.146628	0	0	2.05279	0	0	0	0.879765	0	0	0	0	0	0	1.17302	43.8416
Bjune_a96	4.9973	60.3806	1.397	13.67	0	0	0	6.67614	0	0	0	0.284091	0.142045	15.483	0	0.142045	0	0	0	0	0	0	0	0	1.27841	3.40909	0	0	0	0	19.0341	0	0	0	0	0	7.24432	0	0	0	0.426136	0	2.27273	0	0	0	0	0.284091	15.0568
Bjune_a97	6.1	60.2633	-0.707	14.716	0	0	0	0.543478	0	0	0	0	0.181159	3.26087	0	0	0	0	0	0	0	0	0.724638	0	0.543478	1.26812	0	0	0	0	0.362319	0	0.181159	0	0	0	0	0	0	0	3.98551	0	0	0	0	0	0	0.905797	59.2391
Bjune_a98	5.36628	60.1979	0.647	14.065	0	0	0	5.54855	0	0.126103	0.126103	0.126103	0	17.9067	0	0	0	0	0	0	0	0	0	0	2.90038	4.03531	0	0	0	0	4.03531	0	0	0	0	0	7.18789	0	0	0	1.76545	0	0	0	0	0	0	0	31.0214
Bjune_a99	6.52664	58.4108	-2	12.09	0	0	0	5.65749	0	0	0	0	0.30581	21.5596	0	0	0	0	0	0.152905	0	0.30581	0	0	3.36391	4.43425	0	0	0	0	16.055	0	0	0.30581	0.152905	0	3.36391	0	0	0	0.764526	0	0	0	0.152905	0	0	0.458716	18.6544
Bunting_b1	-5.09296	58.2527	3.253	12.232	0.259067	0	0	4.14508	0	0	0	0	0	27.2021	0	0	0	0	0	0	0	0	0	0	6.99482	12.4352	0	0	0	2.84974	15.8031	0	0	0	0	0	0	0	0	0	0	0	3.36788	0	0	0	0	0	7.25389
Bunting_b10	-5.25264	58.0789	3.392	12.703	0	0	0	5.33808	0	0	0	0	0	14.5907	0	0	0	0	0	0	0	0	0	0	6.9395	4.62633	0	0	0	1.42349	32.5623	0	0	0	0	0	0	0	0	0	0	0	6.9395	0	0	0	0	0	9.07473
Bunting_b11	-5.24934	58.0798	3.381	12.693	0	0	0	1.35135	0	0	0	0	0	8.37838	0	0	0	0	0	0	0	0	0	0	5.40541	10	0	0	0	0.27027	41.0811	0	0	0	0	0	0	0	0	0	0	0	12.1622	0	0	0	0	0	3.51351
Bunting_b2	-5.08793	58.2537	3.237	12.218	0	0	0	5.55556	0	0	0	0	0.179211	30.4659	0	0	0	0	0	0	0	0	0	0	8.96057	5.55556	0	0	0	0	16.3082	0	0	0	0	0	0	0	0	0	0	0	5.37634	0	0	0	0	0	1.43369
Bunting_b3	-5.08955	58.2528	3.239	12.222	0	0	0	4.47227	0	0	0	0.178891	0	25.9392	0	0	0	0	0	0	0	0	0	0	15.7424	4.29338	0	0	0	0	19.1413	0	0	0	0	0	0	0	0	0	0	0	6.61896	0	0	0	0	0	0.894454
Bunting_b4	-5.11285	58.2657	3.386	12.304	0	0	0	8.3871	0	0	0	0	0.16129	19.1935	0	0	0	0	0	0	0	0	0.322581	0	6.45161	8.54839	0	0	0	3.3871	17.5806	0	0.16129	0	0	0	0.645161	0	0	0	0	0	0.645161	0	0	0	0	0	1.93548
Bunting_b5	-5.1229	58.2636	3.416	12.331	0	0	0	5.10204	0	0	0	0	0	18.8776	0	0	0	0	0	0	0	0	0.255102	0	6.37755	3.82653	0	0	0	1.27551	28.8265	0	0.255102	0	0	0	0	0	0	0	0	0	1.78571	0	0	0	0	0	7.14286
Bunting_b6	-5.12793	58.2626	3.432	12.345	0	0	0	11.3924	0	0	0	0	0.180832	29.1139	0	0	0	0	0	0	0	0	0	0	15.5515	2.71248	0	0	0	0	12.6582	0	0	0	0.180832	0	0	0	0	0	0	0	0.904159	0	0	0	0	0	7.77577
Bunting_b7	-5.1326	58.2382	3.352	12.333	0	0	0	7.12946	0	0	0	0	0	24.2026	0	0	0	0	0	0	0	0	0	0	9.00563	7.87992	0	0	0	0.187617	23.8274	0	0	0	0	0	0	0	0	0	0	0	5.4409	0	0	0	0	0	1.87617
Bunting_b8	-5.12928	58.2392	3.342	12.324	0	0	0	8.63971	0	0	0	0	0	21.875	0	0	0	0	0	0	0	0	0	0	10.6618	12.8676	0	0	0	0	22.4265	0	0	0	0	0	0	0	0	0	0	0	3.49265	0	0	0	0	0	2.20588
Bunting_b9	-5.25441	58.0797	3.403	12.709	0	0	0	1.9678	0	0	0	0	0	9.30233	0	0	0	0	0	0	0	0	0.357782	0	10.1968	5.54562	0	0	0	1.43113	35.7782	0	0	0	0	0	0	0	0	0	0	0	8.94454	0	0	0	0	0	5.18784
EPDcoretop_E1000	19.4467	53.3311	-4.162	17.994	0	0	0	7.36264	0	0.10989	0	0.879121	0	12.5275	0	0.32967	0	0	0	0.10989	0	0.43956	0.10989	0	0.769231	0.549451	0	0	0	0.32967	0.21978	0	0	0.21978	0	0	0.659341	0	0	0	0	0	0	0	0	0.10989	0	0.21978	56.2637
EPDcoretop_E1033	14.45	63.8833	-9.209	13.203	0	0	0	2.14225	0	0	0	0.514139	0	22.9649	0	0	0	0	0	0	0	0.17138	0	0	0.17138	0.599829	0	0	0	0	0.428449	0	0	0.0856898	0	0	1.7138	0	0	0	0	0	0	0	0	0	0	16.1097	49.2716
EPDcoretop_E1034	14.9167	60.65	-8.121	14.559	0	0	0	1.93498	0	0	0	0.0773994	0.0773994	22.8328	0	0.0773994	0	0	0	0	0	0.232198	0	0	0.154799	0.696594	0	0	0	0	0.386997	0	0	0.0773994	0	0	0.696594	0	0	0	0	0	0	0	0	0	0	11.9195	54.4118
EPDcoretop_E1035	16.5333	61.8167	-8.867	13.941	0	0	0	2.85929	0	0.225734	0	0	0.0752445	23.1753	0	0	0	0	0	0	0	0	0	0	0.0752445	0.451467	0	0	0	0	0.150489	0	0	0	0.150489	0	0.752445	0	0	0	0	0	0	0	0	0	0	14.9737	48.909
EPDcoretop_E1036	13.5667	62.3167	-11.184	11.056	0	0	0	1.6323	0	0	0	0	0.0859107	20.7904	0	0	0	0	0	0	0	0	0	0	0.0859107	0.601375	0	0	0	0	1.20275	0	0	0	0	0	0.257732	0	0	0	0.0859107	0	0	0	0	0	0	9.19244	62.0275
EPDcoretop_E1061	8.02146	46.6694	-7.969	7.722	0.391389	0.195695	0	5.67515	0	0.978474	0	0	3.32681	0.195695	0	0.195695	0	0	0	0.587084	0.587084	0.195695	3.5225	0	2.15264	3.7182	0	0	0	0	0.195695	0	0	1.36986	0.391389	0	0	0	0	0	0	0	0	0	0	0	0	18.3953	8.41487
EPDcoretop_E1062	8.25688	47.2	0.287	18.32	0.445765	0	0	8.32095	0	0.297177	0	0.297177	0.148588	4.60624	0	1.04012	0	0	0	0	0.742942	1.04012	0.297177	0	2.22883	0.594354	0	0	0	0	0.297177	0.148588	1.48588	1.04012	3.8633	0.89153	0.445765	0	0	0	0	0	0	0	0	0.594354	0	3.26895	12.3328
EPDcoretop_E1066	8.89332	45.8514	1.913	21.057	0	0	0	5.07614	0	0.253807	0	1.64975	0.380711	3.93401	0	0.380711	0	0	0	0.126904	9.01015	0.253807	0	0	4.56853	5.07614	0	0	0	0.126904	0.126904	0	0.380711	0.507614	3.29949	0.761421	0.634518	0	0	0	0	0	0	0.761421	0	1.52284	0	0.634518	6.9797
EPDcoretop_E1072	7.07246	46.3262	-6.043	11.108	1.89394	0.126263	0	22.7273	0.126263	0.378788	0	0.378788	0.252525	3.15657	0	0.252525	0	0	0	0	0.252525	0.252525	0.757576	0	3.91414	2.0202	0	0	0	1.0101	0.126263	0	0.378788	3.53535	2.65152	0.252525	0.505051	0.126263	0.252525	0	0	0	0	0.252525	0	0.378788	0	24.4949	5.68182
EPDcoretop_E1090	8.82622	45.8963	1.255	20.226	0	0	0	20.6107	0.0848176	0	0	0.848176	0.169635	3.56234	0	0.0848176	0	0	0	0.0848176	9.66921	0.508906	0.254453	0	6.27651	3.22307	0	0	0	1.10263	0.0848176	0	0.0848176	1.69635	3.47752	0.508906	0.932994	0.0848176	0	0	0	0	0	0.932994	0	2.20526	0	1.10263	5.7676
EPDcoretop_E1091	7.54611	46.8296	-0.448	17.67	2.32843	0.490196	0.122549	5.14706	0	0.245098	0	0.245098	0	20.098	0	0.980392	0	0	0	0.122549	0.490196	0	0.367647	0	3.06373	0.612745	0	0	0	0	0	0.122549	1.34804	5.14706	5.63725	0.122549	0.490196	0	0.122549	0	0	0	0	0.122549	0	0.857843	0	7.59804	3.79902
EPDcoretop_E1097	7.79109	46.0114	-5.877	8.22	0	0	0	3.14637	0	0.273598	0	0.957592	1.64159	3.28317	0	0	0	0	0	1.77839	0.136799	0.410397	0.547196	0	0.410397	19.2886	0	0.136799	0	0.273598	0	0	0	0.273598	0.547196	0	0.410397	0.136799	2.87278	0	0	0	0	0.136799	0	0	0	3.28317	20.6566
EPDcoretop_E1098	8.03587	46.6729	-8.4	7.245	0.3367	0	0	13.1313	0	0	0	0.673401	0.16835	2.3569	0	0.16835	0	0	0	0	1.85185	0.16835	1.0101	0	4.0404	1.0101	0	0	0	0	0.16835	0	0.16835	5.89226	2.18855	0	0	0.3367	0	0.16835	0	0	0	0.505051	0	0.3367	0	21.2121	7.57576
EPDcoretop_E1108	7.00463	46.3637	-7.395	10.117	1.42248	0	0	6.11664	0.142248	0.995733	0	0.426743	0.56899	2.27596	0	0	0	0.426743	0	0	0.711238	0.284495	3.12945	0	1.84922	9.38834	0	0	0	0	0	0	0.711238	2.7027	1.13798	0	0.142248	0.142248	0.284495	0	0	0	0	0	0	0.426743	0	22.3329	6.54339
EPDcoretop_E1121	8.02347	46.2524	-5.53	10.08	0.314465	0	0	7.86164	0	0.314465	0	0.471698	1.10063	1.72956	0	0	0	0.628931	0	0.628931	1.41509	0	1.88679	0	1.57233	7.38994	0	0	0	0	2.98742	0	0.157233	0.943396	0.471698	0.471698	2.35849	0	1.57233	0	0	0	0	0.471698	0	0	0	7.2327	16.0377
EPDcoretop_E1143	7.76194	45.9833	-8.511	5.554	0	0	0	8.53392	0	0.875274	0	1.96937	1.09409	3.06346	0	1.09409	0	0	0	2.18818	1.09409	0.656455	1.09409	0	0.875274	22.1007	0	0	0	0.218818	0	0	0	0	0.437637	0	1.96937	0.437637	0.875274	0	0	0	0	0	0	0	0	6.56455	24.07
EPDcoretop_E1151	7.44385	46.5769	-6.375	10.551	0.458716	0.229358	0	10.5505	0	0	0	0.229358	0	4.58716	0	0.229358	0	0	0	0	0.688073	0.229358	0.917431	0	3.89908	3.66972	0	0	0	0	0.229358	0	0	2.06422	5.50459	0.458716	1.37615	0	0	0	0	0	0	0	0	0	0	21.1009	9.17431
EPDcoretop_E1155	7.97647	46.68	-6.269	9.824	1.24688	0.249377	0	8.72818	0.249377	0.498753	0	0.498753	0.498753	0.498753	0	0.249377	0	0.249377	0	0	1.49626	0	2.74314	0	3.74065	3.49127	0	0	0	0	0	0	0	2.24439	0	0.249377	0.498753	0.249377	0	0	0	0	0	0.498753	0	0	0	24.6883	10.7232
EPDcoretop_E1158	7.70681	45.9908	-7.327	6.875	0.170358	0	0	6.98467	0	0.851789	0	1.02215	1.36286	1.70358	0	0	0	0.340716	0	1.36286	1.53322	1.1925	2.21465	0	0.511073	5.45145	0	0	0.170358	0	0.170358	0	0.170358	0.170358	0	0.511073	2.21465	0	0.170358	0.170358	0	0	0	0.170358	0	0	0	4.4293	19.7615
EPDcoretop_E1159	7.28472	46.6703	-2.162	15.215	0.892857	0.14881	0	8.33333	0	0.744048	0	0.446429	0.14881	4.46429	0	0	0	0.14881	0	0	0.446429	0.297619	1.78571	0	3.125	6.99405	0	0	0	0.14881	0.14881	0	0.14881	4.01786	4.16667	0.446429	0.446429	0	0	0	0	0	0	0.14881	0	0.595238	0	12.5	4.7619
EPDcoretop_E1184	11.1903	47.3226	-2.579	14.758	1.15607	0	0	4.26301	0	0.794798	0	0.216763	0.216763	4.40751	0	0	0	0.0722543	0	0.144509	0.0722543	0	1.22832	0	2.02312	5.78035	0	0	0	0	1.08382	0	0	0.794798	0.0722543	0.0722543	1.30058	0	1.01156	0	0	0	0	0	0	0	0	17.6301	33.7428
EPDcoretop_E1216	6.99681	47.0186	0.184	18.16	0.598205	0	0	2.89133	0	0.299103	0	0.398804	0.199402	2.09372	0	0.398804	0	0	0	0	0.299103	0.598205	0.299103	0	3.09073	4.78564	0	0	0	0	0	0	0.0997009	2.29312	0.199402	2.59222	2.59222	0	0	0	0	0	0	0	0	0.797607	0	1.69492	3.88833
EPDcoretop_E125	20.6667	52.55	-4.591	18.489	0	0	0	5.99144	0	0.285307	0	1.28388	0.42796	9.27247	0	0.570613	0	0	0	0	0	1.42653	0.142653	0	0.570613	2.56776	0	0	0	0.285307	0.142653	0	0	0.42796	0.142653	0.142653	3.99429	0	0	0	0	0	0	0	0	0.42796	0	0	29.3866
EPDcoretop_E1279	8.24917	48.4267	-2.37	15.221	11.703	0	0	10.8152	0	0.0807103	0	0.322841	0.161421	9.20097	0	0.161421	0.0807103	0	0	0	0	0.161421	0	0	9.12026	0.807103	0	0	0	0	0.242131	0	0.0807103	16.0613	0.484262	0.242131	0.322841	0	0	0	0	0	0	0	0	3.55125	0	4.27764	2.66344
EPDcoretop_E1283	7.38667	45.065	3.26	21.994	0.193798	0	0	8.52713	0.581395	0	0	0.775194	0.193798	3.68217	0	0.968992	0	0	0	0	9.68992	0.968992	0.387597	0	5.81395	0.968992	0	0	0	0	0.387597	0	0	1.16279	7.75194	0.581395	3.87597	0.387597	1.16279	0	0	0	0	0.193798	0	2.13178	0	0.387597	8.52713
EPDcoretop_E1292	3.78333	44.9167	-0.975	14.785	2	0	0	2.44444	0	0.444444	0	1.55556	0.222222	4	0	0	0	0.222222	0	0	0.666667	0.222222	0	0	1.77778	0.888889	0	0	0.222222	0	0.888889	0	0.888889	3.33333	2	0.222222	1.33333	0	0	0	0	0	0	0.666667	0	0	0	4.22222	32
EPDcoretop_E1330	-1.86722	49.6961	6.058	16.358	0	0	0	2.95082	0	6.22951	0	0.327869	1.96721	1.63934	0	0.983607	0	0	0	3.27869	0	0.983607	3.27869	0	1.63934	10.1639	0	0	0	0	0.327869	0	0	0	0	0	0	0.327869	0	0	0	0	0	0	0	0	0	0	2.62295
EPDcoretop_E156	-5	58.0833	3.118	12.818	0	0	0	6.66667	0	0.25641	0	0	0.512821	9.74359	0	0	0	0	0	0	0	0	0.512821	0	0	9.48718	0	0	0	0	33.5897	0	0	0	0	0	0	0	0	0	0	0	0	0	0	0	0	0	4.61538
EPDcoretop_E17	31.0333	70.3167	-6.425	8.846	0	0	0	1.417	0	0	0	0.809717	0	34.413	0	0	0	0	0	0	0	0.404858	0	0	0	14.17	0.202429	0	0	0	7.48988	0	0	0	0	0	0.202429	0	0	0	0	0	0	0	0	0	0	1.61943	25.1012
EPDcoretop_E196	-1.1	60.3917	3.323	11.577	0	0	0	0.818713	0	0	0	0	0	3.85965	0	0	0	0	0	0.116959	0	0	0	0	1.28655	4.44444	0	0	0	0	46.5497	0	0	0	0	0	0	0	0	0	0	0	0	0	0	0	0	0	1.05263
EPDcoretop_E273	-5.9	54.4333	4.679	14.788	0	0	0	4.66179	0	0	0	0.182815	0.457038	1.73675	0	0	0	0	0	0.182815	0	0.182815	0	0	24.1316	0.0914077	0	0	0	0	1.09689	0	0	0.822669	0.822669	0	0	0	0.0914077	0	0	0	0	0	0	0	0	0.365631	8.22669
EPDcoretop_E289	31.2333	58.3	-9.11	17.307	0	0	0	17.2727	0	0	0	0.909091	0	17.7273	0	0	0	0	0	0.454545	0	1.36364	0	0	0.454545	0.454545	0	0	0	0	0	0	0	0	0	0	0	0	0	0	0	0	0	0	0	0	0	8.63636	41.8182
EPDcoretop_E315	25.8667	61.4167	-9.144	16.356	0	0	0	13.3953	0	0.0930233	0	0	0.0930233	36.7442	0	0	0	0	0	0	0	0	0	1.67442	0.651163	0.465116	0	0	0	0	0.465116	0	0.0930233	0.0930233	0	0	0.0930233	0	0	0	0.186047	0	0	0	0	0	0	7.06977	34.3256
EPDcoretop_E344	13.7333	55.5	-0.9	16.3	0	0.0788644	0	9.77918	0	0.236593	0	0.236593	0.0788644	9.30599	0	1.89274	0	0	0	0	0	0.709779	0.157729	0	2.52366	2.52366	0	0	0	0	0.394322	0	0	13.8013	0.946372	0	0.946372	0	0	0	0	0	0	0	0	1.02524	0	2.36593	12.3817
EPDcoretop_E350	23.8333	60.7833	-8.329	15.661	0	0	0	9.28196	0	0	0	0.350263	0	20.4904	0	0	0	0	0	0	0	0	0	0.350263	0.875657	1.22592	0	0	0	0.175131	0.350263	0	0.175131	0	0	0	2.8021	0	0	0	0	0	0	0	0	0	0	10.5079	45.7093
EPDcoretop_E37	19.85	69.7	-6.909	10.247	0	0	0	0.554017	0	0	0	0.138504	0.415512	37.1191	0	0	0	0	0	0	0	0	0.138504	0	0.138504	15.928	0	0	0	0	4.01662	0	0	0	0	0	1.38504	0	0	0	1.10803	0	0	0	0	0	0	0.138504	11.6343
EPDcoretop_E375	17.3903	52.5569	-3.211	18.342	0.104167	0.104167	0	4.47917	0	0	0	1.14583	0.208333	10.9375	0	0.729167	0	0	0	0	0	1.04167	0.3125	0	1.66667	1.5625	0	0	0	0.208333	0.3125	0	0.104167	0.3125	0.104167	0	0.3125	0	0	0	0	0	0	0	0	1.04167	0	0.416667	35.2083
EPDcoretop_E39	20.7167	69.1667	-12.403	11.697	0	0	0	1.36307	0	0	0	0.123916	0.123916	50.9294	0	0	0	0	0	0	0	0	0	0	0.123916	3.9653	0	0	0	0.123916	3.09789	0	0	0	0	0	0.495663	0	0	0	1.85874	0	0	0	0	0	0	0.619579	26.1462
EPDcoretop_E391	-4.58333	56.0864	3.595	14.695	0	0	0	17.0667	0	0	0	0	0	5.33333	0	0	0	0	0	0	0	0	0.266667	0	12.8	1.06667	0	0	0	0	12.2667	0	0	0	0	0	0	0	0	0	0.266667	0	0	0	0	0	0	0	5.6
EPDcoretop_E4	27.6833	69.125	-15.398	13.192	0	0	0	0.694444	0	0	0	0	0	31.0185	0	0	0	0	0	0	0	0.115741	0	0	0	2.31481	0	0	0	0	2.08333	0	0	0	0	0	0	0	0	0	0	0	0	0	0	0	0	1.15741	57.2917
EPDcoretop_E462	21	68.9167	-15.18	10.77	0	0	0	0.980392	0	0	0	0	0	70.2614	0	0	0	0	0	0	0	0.326797	0	0	0	4.24837	0	0	0	0	2.28758	0	0	0	0	0	2.61438	0	0	0	0	0	0	0	0	0	0	0.653595	13.3987
EPDcoretop_E495	34.9167	61.7167	-11.658	16.542	0	0	0	0.980392	0	0	0	0	0	0	0	0	0	0	0	0	0	0.980392	0	0	0	0	0	0	0	0	0	0	0	0	0	0	0	0	0	0	0	0	0	0	0	0	0	34.3137	61.7647
EPDcoretop_E496	34.9167	61.7167	-11.658	16.542	0	0	0	2.40481	0	0	0	0.400802	0.200401	0	0	0	0	0	0	0	0	0	0	0	0	0.200401	0	0	0	0	0.200401	0	0	0	0	0	0	0	0	0	0.801603	0	0	0	0	0	0	25.0501	68.9379
EPDcoretop_E513	6.18333	44.5222	1.498	17.987	0.643087	0	0	1.28617	0	0.321543	0	1.28617	0	0.643087	0	0	0	0	0	0	0	0	3.85852	0	0.643087	44.373	0	0	0	0	0	0	0	0	0	1.28617	0	0	0	0	0	0	0	0	0	0	0	0	30.2251
EPDcoretop_E553	8.32556	47.0756	0.723	18.78	6.65468	0.269784	0	22.8417	0	0.0899281	0	0	0.0899281	3.41727	0	0.44964	0.179856	0	0	0	0.0899281	0	0.629496	0	3.68705	2.51799	0	0	0	0.179856	0.0899281	0	1.25899	5.93525	2.78777	0.269784	0.989209	0.0899281	0	0	0	0	0	0	0	0.359712	0	5.57554	5.7554
EPDcoretop_E554	8.32556	47.0756	0.723	18.78	5.3286	0.53286	0	4.79574	0	0.17762	0	0	0.35524	5.15098	0	0.71048	0.17762	0	0	0	0.17762	0	1.24334	0	7.63766	5.15098	0	0	0	0	0	0	0.35524	9.23623	2.30906	0.71048	0.71048	0.17762	0	0	0	0	0	0	0	1.06572	0	5.50622	4.08526
EPDcoretop_E560	27.55	56.5	-7.569	16.691	0	0	0	10.4478	0	0	0	1.99005	0.497512	22.8856	0	0	0	0	0	0	0	7.46269	0	0	0	0	0	0	0	0.497512	0	0	0.995025	0	0	0	0	0	0	0	0	0	0	0	0	0	0	3.9801	32.3383
EPDcoretop_E567	17.3606	52.55	-3.18	18.347	0.0943396	0.188679	0	4.90566	0	0.188679	0	3.11321	0.943396	15.3774	0	1.13208	0	0	0	0.377358	0	1.22642	0.566038	0	1.22642	0.943396	0	0	0	0.0943396	0.377358	0	0.471698	0.283019	0	0	0	0.0943396	0	0	0	0	0	0	0	0.283019	0	0.188679	20.1887
EPDcoretop_E568	17.3606	52.55	-3.18	18.347	0	0	0	12.5118	0	0	0	1.88147	0.752587	9.40734	0	1.78739	0	0.188147	0	0	0	1.50517	0.470367	0	1.4111	1.12888	0	0	0	0	0.376294	0	1.03481	0.470367	0.0940734	0	0	0	0	0	0	0	0	0	0	3.29257	0	0	16.2747
EPDcoretop_E590	-5.175	58.0606	3.627	13.124	0	0	0	5.78704	0	0	0	0	0	6.94444	0	0	0	0	0	0	0	0	0.462963	0	0	9.9537	0	0	0	0	36.8056	0	0	0	0	0	0.231481	0	0	0	0	0	0	0	0	0	0	0	9.9537
EPDcoretop_E625	18.9833	52.9333	-3.742	18.266	0	0	0	22.1891	0	0	0.0744602	0.297841	0.0744602	21.1467	0	0	0	0	0	0.0744602	0	0	0	0	3.79747	0.446761	0	0	0	0	0	0	0	0.372301	0.744602	0	0	0.0744602	0	0	0	0	0	0	0.0744602	15.7111	0	0.297841	21.4445
EPDcoretop_E646	-4.59583	57.1542	1.465	12.655	0	0	0	12.5	0	0	0	0	0	12.5	0	0	0	0	0	0	0	0	0.320513	0	17.6282	3.52564	0	0	0	0	6.41026	0	0	0	0	0	0.320513	0	0	0	0	0	0	0	0	0	0	0	18.2692
EPDcoretop_E654	17.735	46.8183	-0.858	20.798	0.396197	0.0792393	0	0	0	0	0	0.554675	0	2.37718	0	0.950872	0	0	0	0.237718	0.237718	8.71632	0	0	5.15055	0.396197	0	0	0	0	0.792393	0	0	15.0555	0	13.8669	0	0	0	0	0	0.0792393	0	0	0	2.37718	0	0	0
EPDcoretop_E655	17.4008	46.7444	-0.943	20.548	0.956938	0	0	0	0	0	0	0	0	2.87081	0	0	0	0	0	0	0	0	0	0	3.82775	0	0	0	0	0	0	0	0	9.56938	0	4.78469	0	0	0	0	0	0	0	0	0	3.82775	0	0.956938	22.488
EPDcoretop_E656	18.1042	47.0017	-0.99	20.965	1.29108	0	0	1.87793	0	0	0	1.40845	0	0	0.117371	0.704225	0	0	0.234742	0.469484	0	10.5634	0	0	2.11268	3.52113	0	0	0	0	0.234742	0	0	23.2394	0	3.16901	0	0	0	0	0	0	0	0	0	2.58216	0	4.92958	19.8357
EPDcoretop_E686	29.5169	60.5022	-8.884	17.298	0	0	0	3.1746	0	0	0	1.5873	0	16.6667	0	0	0	0	0	0	0	0	0	0	0	0.793651	0	0	0	0	0	0	0.793651	0	0	0	0	0	0	0	0	0	0	0	0	0	0	6.34921	64.2857
EPDcoretop_E725	-6.33333	57.0667	4.234	13.434	0	0	0	0.556586	0	0	0	0	1.2987	0.371058	0	0.371058	0	0	0	0	0	0	0.556586	0	0	16.5121	0	0	0	31.1688	0.742115	0	0	0	0	0	0	0	0	0	0	0	0	0	0	0	0	0	0.742115
EPDcoretop_E730	14.6667	53.9167	-1.741	18.409	0	0.184275	0	2.51843	0	0.12285	0	0.859951	0.307125	6.57248	0.0614251	0.552826	0	0.184275	0	0.184275	0	0.675676	1.2285	0	0.429975	2.64128	0	0	0	0	1.10565	0	0.184275	1.78133	0.12285	0	1.53563	0.0614251	0	0	0.12285	0	0	0	0	0.307125	0	0.2457	23.1572
EPDcoretop_E733	-5.86667	57.1333	3.705	13.186	0	0	0	1.61725	0	0	0	0	0	14.2857	0	0	0	0	0	0	0	0	0	0	22.6415	6.73854	0	0	0	0	4.58221	0	0	0	0	0	0	0.269542	0	0	0	0	0	0	0	0	0	0	6.73854
EPDcoretop_E746	8.87889	50.1167	-1.787	16.484	0	0	0	3.56732	0	0.115075	0	0.460299	0.460299	4.83314	0	0.575374	0	0.115075	0	0	0	0.23015	1.95627	0	2.07135	1.26582	0	0	0	0	0.23015	0	0	10.817	1.72612	0	0.115075	0	0	0	8.97583	0	0	0	0	3.10702	0	4.60299	9.78136
EPDcoretop_E747	22.0833	68.6917	-16.212	11.268	0	0	0	1.90114	0	0.190114	0	0.190114	0.570342	47.7186	0	0	0	0	0	0	0	0	0	0	0.190114	3.80228	0	0	0	0.380228	1.71103	0	0	0	0	0	5.32319	0	0	0	2.09125	0	0	0	0	0	0	1.52091	23.9544
EPDcoretop_E887	-5.83333	57.25	4.173	13.673	0	0	0	1.43541	0	0	0	0	0	3.0303	0	0	0	0	0	0	0	0	0	0	0	25.1994	0	0	0	0.318979	5.42265	0	0	0	0	0	0	0	0	0	0	0	0	0	0	0	0	0	0.637959
EPDcoretop_E9	28.4167	70.1833	-11.611	11.509	0	0	0	2.25352	0	0	0	0.56338	0	31.831	0	0	0	0	0	0	0	0	0	0	0.28169	5.6338	0	0	0	0	2.25352	0	0	0	0	0	0	0	0	0	0	0	0	0	0	0	0	4.50704	44.7887
EPDcoretop_E900	13.7333	55.5	-0.9	16.3	0	0	0	10.4628	0	0.201207	0	0.603622	0	10.8652	0	0	0	0	0	0.201207	0	1.40845	0.402414	0	2.41449	2.8169	0	0	0	0	0.402414	0	0	12.2736	0.804829	0	0	0	0	0	0	0	0	0	0	0	0	3.01811	13.0785
EPDcoretop_E924	-4.43003	55.0921	1.946	12.643	0	0	0	4.55531	0	0	0	0	0	2.60304	0	0.10846	0	0	0	0	0	0.21692	0	0	11.3883	7.15835	0	0	0	0	11.0629	0	0	0.10846	0.759219	0	0	0	0	0	0	0	0	0	0	0	0	0.10846	8.89371
EPDcoretop_E925	-7.28824	57.324	4.615	13.192	0	0	0	2.3766	0	0	0	0	0.182815	2.01097	0	0.182815	0	0	0.182815	0	0	0	0.182815	0	3.29068	31.6271	0	0	0	0	27.7879	0	0	0	0.365631	0	0	0	0	0	0	0	0	0	0	0	0	0	4.02194
EPDcoretop_E930	7.76111	45.6847	1.841	18.68	0	0.2457	0	0.982801	0	0.2457	0	0.737101	1.7199	0.982801	0	0.2457	0	0	0	0	1.4742	0	1.4742	0	0.737101	38.5749	0	0	0	0	0.4914	0	0	0.737101	0	4.6683	0.737101	0	0.4914	0	0	0	0	0	0	0.2457	0	0.2457	6.63391
EPDcoretop_E941	-5.34361	57.5589	3.428	13.583	0	0	0	8.70445	0	0	0	0	0.404858	8.70445	0	0	0	0	0	0.202429	0	0	0.202429	0	0	4.65587	0	0	0	0	40.8907	0	0	0	0	0	0	0.202429	0	0	0.202429	0	0	0	0	0	0	0	12.5506
EPDcoretop_E957	21.4181	53.7681	-6.141	18.638	0.202634	0.101317	0	9.42249	0	0.202634	0	1.31712	0.101317	14.2857	0	0	0	0.101317	0	0	0	0.70922	0.101317	0	1.92503	2.53293	0	0	0	0.303951	0.405268	0	0.101317	0.405268	0.607903	0.101317	0.303951	0.303951	0	0	0	0	0	0	0	6.38298	0	2.53293	27.8622
EPDcoretop_E995	17.6331	52.6492	-3.336	18.522	0	0	0	6.72994	0	0.431406	0	0.862813	0.345125	9.92235	0	1.03538	0	0	0	0.0862813	0	0	0.345125	0	0.949094	0.862813	0	0	0	0.0862813	0.172563	0	0.0862813	0.0862813	0.172563	0	0.172563	0	0	0	0	0	0	0	0	0.258844	0	0.0862813	37.0147
Kolaczek_f1	19.4006	50.3007	-3.021	17.567	0	0	1.62037	29.0509	0.231481	0.578704	0	1.85185	0.231481	3.58796	0	0.347222	0	0	0	0	0	1.15741	0.462963	0	1.04167	10.7639	0	0	0	0.694444	0	0	0	0.115741	0.231481	0.115741	0.115741	0.231481	0	0	0	0	0	0	0	0.694444	0	1.50463	30.3241
Kolaczek_f10	19.4006	50.3007	-3.021	17.567	0.11534	0	0.346021	2.07612	0.346021	0.346021	0	0.922722	3.46021	1.61476	0	1.38408	0	0	0	0	0	0.461361	0.230681	0	0.230681	18.3391	0	0	0	0.11534	0.11534	0	0.11534	0	0.692042	0.11534	0.346021	0.576701	0	0	0	0	0	0	0	0	0	2.53749	52.8258
Kolaczek_f11	19.4006	50.3007	-3.021	17.567	0	0	0.208333	25	0.104167	0.416667	0	1.875	0.416667	9.6875	0	0.416667	0	0	0	0	0	0.3125	0.104167	0	1.875	22.2917	0	0	0	0.729167	0	0	0	0.208333	0.729167	0.3125	0.104167	0.104167	0	0	0	0	0	0	0	0.833333	0	0.625	15.1042
Kolaczek_f12	19.4006	50.3007	-3.021	17.567	0.101937	0	0.203874	26.5036	0.101937	0.203874	0	0.611621	0.611621	4.38328	0	0.611621	0	0	0	0.101937	0	0.815494	0.203874	0	1.01937	24.0571	0	0	0	5.19878	0.101937	0	0.407747	0.101937	0.509684	0	0.407747	0.101937	0	0	0	0	0	0	0	0.30581	0	1.32518	13.7615
Kolaczek_f13	19.4006	50.3007	-3.021	17.567	0.0869565	0	0.173913	17.3913	0.173913	0.434783	0	0.869565	0.869565	6.95652	0	1.13043	0	0	0	0	0	1.04348	0.173913	0	0.782609	23.0435	0	0	0	1.47826	0	0	0.347826	0.608696	0.26087	0.347826	0.434783	0.173913	0	0	0	0	0	0	0	0.608696	0	1.3913	17.3913
Kolaczek_f14	19.4006	50.3007	-3.021	17.567	0.396301	0	0	12.6816	0.1321	0.1321	0	0.264201	0.396301	1.321	0	2.64201	0	0	0	0	0	0.792602	0.924703	0	1.0568	18.362	0	0	0	2.77411	0.264201	0	0.396301	0.1321	0.660502	0	0.1321	0	0	0	0	0	0	0	0	0.1321	0	2.24571	36.4597
Kolaczek_f15	19.4006	50.3007	-3.021	17.567	0	0.0873362	0.0873362	14.5852	0	0.174672	0	1.65939	0.611354	8.9083	0	1.65939	0	0	0	0.174672	0	1.39738	0.349345	0	1.74672	13.7991	0	0	0	5.15284	0.0873362	0	0.349345	0.436681	0.524017	0	0.262009	0.0873362	0	0	0	0	0	0	0	0.436681	0	0.960699	18.6026
Kolaczek_f16	19.4006	50.3007	-3.021	17.567	0	0.0760456	0.684411	15.8175	0.456274	0.760456	0	1.21673	0.760456	6.76806	0	0.608365	0	0	0	0.0760456	0	0.684411	0.380228	0	1.44487	27.9848	0	0	0	3.19392	0.304183	0	0.228137	0.228137	0.836502	0	0.152091	0.152091	0	0	0	0	0	0	0.0760456	0.304183	0	0.608365	13.384
Kolaczek_f17	19.4006	50.3007	-3.021	17.567	0.0979432	0	0.0979432	9.40255	0.195886	0.29383	0	0.881489	0.783546	1.46915	0	1.46915	0	0	0	0.0979432	0	0.979432	0.489716	0	0.979432	29.9706	0	0	0	4.79922	0	0	0.195886	0.391773	0.685602	0	0.0979432	0.0979432	0	0	0	0	0	0	0	0.489716	0	1.46915	25.4652
Kolaczek_f18	19.4006	50.3007	-3.021	17.567	0	0	1.66667	42.1875	0.208333	0.416667	0	1.77083	0.833333	5.52083	0	1.35417	0	0	0	0	0	0.3125	0	0.104167	1.35417	13.4375	0	0	0	0.104167	0	0	0.3125	0.3125	0.729167	0	0	0.104167	0	0	0	0	0	0	0	0	0	0.729167	10.9375
Kolaczek_f19	19.4006	50.3007	-3.021	17.567	0	0	1.75983	55.2795	0.207039	0.207039	0	2.58799	0.931677	6.21118	0	0.414079	0	0	0	0	0	0.207039	0.207039	0	1.65631	5.7971	0	0	0	0	0.10352	0	0	0.414079	1.65631	0.10352	0	0	0.10352	0	0	0	0	0	0	0.310559	0	0.724638	9.52381
Kolaczek_f2	19.4006	50.3007	-3.021	17.567	0.240674	0	0	1.56438	0.120337	0	0	0.481348	0.361011	1.20337	0.120337	3.2491	0	0	0	0.361011	0	0.601685	7.94224	0	0.722022	17.8099	0	0	0	1.56438	0.481348	0	0.240674	0	0.120337	0.601685	0.842359	0.240674	0	0	0	0	0	0	0	0	0	3.61011	40.4332
Kolaczek_f20	19.4006	50.3007	-3.021	17.567	0.107181	0	0.107181	2.14362	0	0.107181	0	0.321543	0.214362	1.07181	0	1.82208	0	0	0	0	0	0.643087	0.643087	0	0.321543	37.6206	0	0	0	4.82315	0.107181	0	0.107181	0	0.107181	0	0.107181	0	0	0	0	0	0	0	0	0	0	2.35798	40.3001
Kolaczek_f21	19.4006	50.3007	-3.021	17.567	0.159363	0	0.478088	4.94024	0	0.159363	0	0.398406	0.318725	1.35458	0	1.03586	0	0	0	0.159363	0	1.2749	0.557769	0	0.398406	34.9801	0	0	0	3.02789	0.0796813	0	0.0796813	0	0.0796813	0.0796813	0.159363	0.159363	0	0	0	0	0	0	0	0.239044	0	1.51394	25.8167
Kolaczek_f22	19.4006	50.3007	-3.021	17.567	0	0	0.296736	24.9258	0.395648	1.18694	0	2.27498	0.692384	8.50643	0	1.18694	0	0	0	0.296736	0	1.28586	0.395648	0	1.08803	13.0564	0	0	0	0.791296	0.098912	0	0.197824	0.49456	0.49456	0.098912	0	0.791296	0.197824	0	0	0	0	0	0.197824	0.395648	0	1.18694	16.7161
Kolaczek_f23	19.4006	50.3007	-3.021	17.567	0	0	0.782269	28.292	0.130378	0.260756	0	1.1734	0.65189	3.38983	0	2.08605	0	0	0	0.130378	0	1.43416	0.260756	0	1.95567	13.6897	0	0	0	0.391134	0	0	0	0.130378	0.391134	0.260756	0	0.260756	0.260756	0	0	0	0	0	0	0.260756	0	1.56454	32.5945
Kolaczek_f24	19.4006	50.3007	-3.021	17.567	0	0.213447	0.213447	6.29669	0.533618	0.640342	0	1.28068	0.747065	2.66809	0	1.60085	0	0	0	0.106724	0	1.38741	0.426894	0	1.28068	30.6297	0	0	0	2.88154	0.213447	0	0.106724	0	0.747065	0.213447	0	0	0.426894	0	0	0	0	0	0	0.213447	0	1.70758	27.0011
Kolaczek_f25	19.4006	50.3007	-3.021	17.567	0.100806	0	1.10887	23.1855	0	0.201613	0	2.52016	0.806452	7.66129	0	0.604839	0	0	0	0.302419	0	0.705645	0.201613	0	2.31855	19.5565	0	0	0	3.02419	0.201613	0	0.100806	0.403226	0.604839	0	0.100806	0.100806	0	0	0	0	0	0	0	0.100806	0	1.10887	13.5081
Kolaczek_f26	19.4006	50.3007	-3.021	17.567	0	0	0.566893	6.9161	0.226757	0.113379	0	1.02041	0.453515	0.680272	0	1.47392	0	0	0	0	0	0.680272	0.566893	0	0	24.3764	0	0	0	1.24717	0.113379	0	0	0	0	0	0	0	0.113379	0	0	0	0	0	0	0	0	3.96825	48.7528
Kolaczek_f27	19.4006	50.3007	-3.021	17.567	0	0	1.359	37.2593	0.339751	0.792752	0	1.5855	1.1325	5.43601	0	0.906002	0	0	0	0.11325	0	0.792752	0.339751	0	0.906002	9.62627	0	0	0	0.792752	0.11325	0	0.226501	0	0.679502	0	0	0	0	0	0	0	0	0	0	0	0	0.339751	10.0793
Kolaczek_f28	19.4006	50.3007	-3.021	17.567	0.240385	0	1.20192	32.0913	0.120192	0.120192	0	1.80288	0.600962	7.33173	0	0.721154	0	0	0	0	0	1.08173	0.240385	0	2.16346	17.7885	0	0	0	1.92308	0	0	0.120192	0.360577	0.600962	0.120192	0	0	0	0	0	0	0	0	0	0.240385	0	0.961538	13.4615
Kolaczek_f29	19.4006	50.3007	-3.021	17.567	0	0	0	3.55731	0	0.296443	0	1.08696	0.0988142	4.05138	0	1.77866	0	0	0	0.296443	0	1.18577	2.47036	0	0.790514	21.7391	0	0	0	0.889328	0.790514	0	0.6917	0.197628	0.197628	0	0.988142	0.0988142	0	0	0	0	0	0	0	0	0	0.889328	25.0988
Kolaczek_f3	19.4006	50.3007	-3.021	17.567	0.113895	0	1.59453	23.5763	0.113895	0.569476	0	1.48064	0.341686	7.28929	0	1.70843	0	0	0	0.113895	0	1.25285	0.341686	0	1.59453	10.3645	0	0	0	1.02506	0	0	0.22779	0.22779	0.683371	0.22779	0	0.113895	0	0	0	0	0	0	0.113895	1.02506	0	1.13895	23.3485
Kolaczek_f30	19.4006	50.3007	-3.021	17.567	0.125786	0	0.754717	35.7233	0.377358	0.880503	0	2.01258	0.377358	10.0629	0	0.880503	0	0	0	0	0	0.503145	0	0	2.7673	10.6918	0	0	0	0.125786	0	0	0.251572	0.503145	0.628931	0	0.125786	0.125786	0	0	0	0	0	0	0	0.503145	0	0.754717	14.4654
Kolaczek_f31	19.4006	50.3007	-3.021	17.567	0.137931	0	2.34483	35.1724	0.137931	0.689655	0	1.24138	1.93103	4.41379	0	1.24138	0	0	0	0.275862	0	1.24138	0.275862	0	0.827586	7.03448	0	0	0	0.551724	0	0	0.275862	0.551724	0.413793	0.137931	0	0.413793	0.275862	0	0	0	0	0	0	0	0	0.689655	19.5862
Kolaczek_f32	19.4006	50.3007	-3.021	17.567	0.138504	0	3.87812	46.2604	0.415512	0.415512	0	1.80055	2.49307	5.95568	0	0.138504	0	0	0	0.138504	0	0.554017	0.415512	0	0.415512	5.81717	0	0	0	0	0	0	0.138504	0.692521	1.24654	0	0.138504	0.415512	0	0	0	0	0	0	0	0.138504	0	1.93906	12.7424
Kolaczek_f4	19.4006	50.3007	-3.021	17.567	0.287908	0.0959693	0	9.21305	0.0959693	0.191939	0	0.863724	0.671785	5.56622	0	3.16699	0	0	0	0.191939	0	0.863724	2.87908	0	1.43954	14.3954	0	0	0	0.287908	0	0	0.767754	0.287908	0.383877	0.191939	0.479846	0.0959693	0	0	0	0	0	0	0	0.0959693	0	1.63148	27.6392
Kolaczek_f5	19.4006	50.3007	-3.021	17.567	0	0	0.240096	4.44178	0.120048	0.480192	0	0.360144	0.120048	5.52221	0	1.20048	0	0	0	0.120048	0	0.960384	0.840336	0	1.08043	22.3289	0	0	0	2.88115	0.480192	0	0.120048	0.60024	0.120048	0.120048	0.360144	0.360144	0	0	0	0	0	0	0	0.840336	0	1.32053	25.5702
Kolaczek_f6	19.4006	50.3007	-3.021	17.567	0.0866551	0	0.519931	17.4177	0.259965	0.0866551	0	0.866551	0.433276	3.89948	0	2.85962	0	0	0	0	0	0.953206	0.693241	0	0.519931	30.8492	0	0	0	1.03986	0	0	0.433276	0.0866551	0.34662	0.17331	0.693241	0	0	0	0	0	0	0	0	0.0866551	0	0.953206	19.5841
Kolaczek_f7	19.4006	50.3007	-3.021	17.567	0.103306	0	0.929752	21.5909	0.206612	0.826446	0	2.47934	1.03306	8.16116	0	1.54959	0	0	0	0.206612	0	0.413223	1.65289	0.206612	1.44628	8.26446	0	0	0	0.309917	0.206612	0	0.413223	0.309917	0.309917	0.206612	0.103306	0.103306	0	0	0	0	0	0	0	0.103306	0	1.7562	19.8347
Kolaczek_f8	19.4006	50.3007	-3.021	17.567	0	0	0.466978	4.86991	0	0.133422	0	0.533689	0.533689	0.867245	0	1.40093	0	0	0	0.0667111	0	0.800534	0.133422	0	0.466978	43.3622	0	0	0	4.40294	0.133422	0	0.200133	0	0.400267	0.0667111	0.466978	0.400267	0	0	0	0	0	0	0	0.333556	0	0.933956	20.9473
Kolaczek_f9	19.4006	50.3007	-3.021	17.567	0.125628	0	0.251256	5.52764	0.376884	0	0	1.75879	1.75879	3.76884	0	3.39196	0	0	0	0.125628	0	0.879397	2.88945	0	0.502513	22.6131	0	0	0.125628	0.502513	0.125628	0	0.376884	0	0.251256	0	0.125628	0.251256	0	0	0	0	0	0	0	0.251256	0	1.25628	38.191
Matthias_a1	13.3631	53.2352	-1.086	17.397	0.464253	0.185701	0	14.7632	0	0	0	0.557103	0	10.585	0	0	0	0	0	0	0	0.371402	0.0928505	0	0.185701	0.185701	0	0	0	0	0.185701	0	0	5.84958	0.371402	0	0.0928505	0	0.928505	0	0	0	0.278552	0	0	0.649954	0	1.85701	50.9749
Matthias_a2	13.7881	52.998	-1.291	18.006	0.0888099	0.17762	0	13.5879	0	0.0888099	0	0.79929	0	13.1439	0	0.26643	0	0	0	0.0888099	0.0888099	0.35524	0	0	0.71048	1.42096	0	0	0	0	0	0	0	9.68028	0.0888099	0.0888099	0	0	0.0888099	0	0	0	0.17762	0	0	0.53286	0	1.24334	32.7709
Matthias_a3	13.5124	53.2239	-1.162	17.533	0.348736	0	0	14.9085	0.087184	0.087184	0	1.30776	0.174368	14.3854	0	0.43592	0	0	0	0	0.087184	0.784656	0.174368	0	1.6565	0.43592	0	0	0	0	0.174368	0	0	6.36443	0.087184	0	0	0	0.261552	0	0	0	0	0	0	0.959024	0	0.784656	33.2171
Matthias_a4	14.4719	51.933	-1.575	18.684	0	0.274725	0	5.95238	0	0	0	0.732601	0.457875	14.2857	0	0.457875	0	0	0	0.0915751	0	0.3663	0	0	1.00733	1.19048	0	0	0	0	1.0989	0	0	0.457875	0.0915751	0	0	0	0.0915751	0	0	0	0	0	0	0.641026	0	0.3663	53.3883
Matthias_a5	13.777	52.9787	-1.247	18.048	0	0	0	9.60452	0	0	0	0.564972	0	8.75706	0	0.47081	0	0	0	0	0	0.47081	0	0	0.753296	0.659134	0	0	0	0	0.188324	0	0	3.57815	0	0	0	0	0.094162	0	0	0	0	0	0	1.03578	0	0.659134	57.8154
Meltsov_a1	26.2732	57.8946	-7.026	16.588	0	0	0	14.2102	0.11744	0.469759	0	1.11568	0.11744	39.1662	0	0.0587199	0	0	0	0	0	0.352319	0	0	0.17616	0.822079	0	0	0	0	0.0587199	0	0.11744	0	0.17616	0	0	0	0	0	0	0	0	0	0	0.11744	0	8.63183	23.9577
Meltsov_a2	26.4924	57.746	-7.183	16.562	0	0	0	20.6019	0.115741	0.173611	0	0.868056	0.231481	35.1852	0	0	0	0	0	0.0578704	0	0.405093	0.231481	0	0.0578704	0.462963	0	0	0	0	0.173611	0	0.0578704	0	0.347222	0	0	0	0	0	0	0	0	0	0	0	0	4.91898	22.9745
Meltsov_a3	27.3466	57.9411	-7.579	16.764	0	0	0	12.2525	0.185644	0.123762	0	0.990099	0	50.4332	0	0	0	0	0	0	0	0.123762	0.123762	0	0.185644	0.0618812	0	0	0	0	0.433168	0	0.123762	0.0618812	0.247525	0	0	0	0	0	0.0618812	0	0	0	0	0	0	4.2698	23.7624
Meltsov_a4	27.1886	57.9117	-7.574	16.689	0	0	0	11.9149	0.0607903	0.0607903	0	0.851064	0	38.2371	0	0	0	0	0	0	0	0.182371	0.0607903	0	0.851064	0.0607903	0	0	0	0	1.15502	0	0	0	0.425532	0	0	0	0	0	0	0	0	0	0	0	0	6.56535	29.4833
Meltsov_a5	26.3427	57.7521	-7.261	16.394	0	0	0	21.1191	0.421179	0.120337	0	0.842359	0.180505	46.089	0	0.0601685	0	0	0	0	0	0.240674	0.120337	0	0.601685	0.361011	0	0	0	0	0.240674	0	0.0601685	0.0601685	0.180505	0	0	0.0601685	0	0	0	0	0	0	0	0.0601685	0	6.19735	13.1769
Meltsov_a6	26.2591	57.7703	-6.98	16.625	0	0	0	13.26	0.0579039	0.289519	0	1.15808	0	44.3544	0	0	0	0	0	0	0	0.289519	0.0579039	0	0.405327	0.463231	0	0	0	0	0.231616	0	0	0.0579039	0.579039	0	0	0	0	0	0.0579039	0	0	0	0	0.115808	0	5.38506	19.9768
Meltsov_a7	25.8932	57.8775	-6.797	16.389	0	0	0	14.6116	0.554871	0.123305	0	1.418	0.246609	52.1578	0	0	0	0	0	0.0616523	0	0.123305	0	0	0.123305	0	0	0	0	0	0.493218	0	0	0	0.123305	0	0	0	0	0	0.0616523	0	0	0	0	0	0	5.05549	18.9273
Meltsov_a8	26.4484	57.769	-7.114	16.603	0	0	0	15.1589	0.305623	0.366748	0	0.611247	0	41.8704	0	0.0611247	0	0	0	0	0	0.488998	0.122249	0	0.244499	0.122249	0	0	0	0	0	0	0	0.0611247	0.366748	0	0	0	0	0	0.733496	0	0	0	0	0	0	4.52323	27.934
Meltsov_a9	25.8701	57.8861	-6.782	16.39	0	0	0	9.67153	0.182482	0.182482	0	0.6691	0.0608273	40.3285	0	0	0	0	0	0	0	0.0608273	0	0	0.425791	0.364964	0	0	0	0	0.243309	0	0	0.0608273	0.182482	0	0	0	0	0	0	0	0	0	0	0.243309	0	6.99513	31.6302
Nielsen_a1	11.888	55.565	0.054	16.226	0.287081	0	0	26.3158	0	0	0	0.956938	0.191388	5.64593	0	0.669856	0	0	0	0	0	0	0	0	3.63636	0.287081	0	0	0	0	0	0	0.0956938	32.823	2.67943	0	0	0	0	0	0	0	0	0	0	0.0956938	0	2.87081	6.88995
Nielsen_a2	10.309	55.158	0.368	15.933	0	0	0	20.3333	0	0.333333	0	0	0	7.66667	0	0	0	0	0	0	0	0.333333	0	0	10.3333	0.666667	0	0	0	0	1	0	0	30	1	0	0	0	0	0	0	0	0.333333	0	0	0.333333	0	0	7.33333
Odgaard_a1	12.3044	55.9868	-0.116	16.631	0	0	0	11.3861	0	0.141443	0	0.848656	0.0707214	40.8769	0	0.353607	0	0	0	0	0.0707214	0.212164	0	0	0.282885	0.141443	0	0	0	0	0	0	0.0707214	13.3663	0.565771	0	0	0	0	0	0	0	0	0	0	0	0	3.53607	3.11174
Odgaard_a10	11.981	54.8474	-0.017	15.86	0	0	0	15.438	0	0.0867303	0	0.693842	0.0867303	12.0555	0	0.0867303	0	0	0	0.0867303	0.0867303	0.607112	0.173461	0	3.12229	1.30095	0	0	0	0.260191	0.346921	0	0.0867303	6.41804	0.693842	0	0	0	0	0	0	0	0	0	0	0.607112	0	0.867303	6.85169
Odgaard_a11	11.6931	55.6345	0.175	16.261	0	0.265252	0	7.33864	0	0.0884173	0	1.41468	0.176835	9.81432	0	1.14943	0	0	0	0.176835	0	0.530504	0.618921	0	1.76835	4.5977	0	0	0	0	1.76835	0	0.176835	7.69231	0.618921	0	0	0.0884173	0	0	0	0	0	0	0	0.176835	0	1.67993	7.78073
Odgaard_a12	10.3483	57.624	-0.225	15.616	0	0.0851789	0.0851789	1.95911	0	0	0	0.425894	0.425894	9.71039	0	1.27768	0	0	0	0	0	0	0.170358	0	0.0851789	2.21465	0	0	0	4.00341	4.94037	0	0.936968	0.0851789	0.340716	0	0	0	0	0	0.0851789	0	2.04429	0	0	0	0	2.72572	40.0341
Odgaard_a13	9.44799	56.8824	-0.56	15.442	0	0	0.0881834	1.94004	0	0	0	1.41093	0	8.37743	0	0.617284	0	0	0	0.176367	0.176367	1.32275	0.352734	0	1.23457	1.49912	0	0	0	0	14.0212	0	0.176367	1.14638	0.440917	0	0	0	0	0	0.0881834	0	3.7037	0	0	0.0881834	0	1.85185	14.7266
Odgaard_a14	9.39826	55.1922	-0.158	15.276	0	0.559701	0	17.2575	0	0.279851	0	0.466418	0.186567	5.22388	0	0.746269	0	0	0	0	0.186567	0.466418	0.839552	0	2.23881	1.95896	0	0	0	0	1.49254	0	0.466418	2.79851	0.373134	0	0	0	0	0	0	0	0	0	0	0.279851	0	0.279851	4.19776
Odgaard_a15	9.34891	56.2592	-0.379	15.483	0	0	0	9.91228	0.0877193	0.175439	0	0.350877	0.0877193	22.5439	0	0.614035	0	0	0	0.0877193	0	0.175439	0.438596	0	11.0526	2.19298	0	0	0	0.263158	2.80702	0	0	0.350877	0.438596	0	0	0	0	0	0	0	0.0877193	0	0	0.350877	0	1.14035	6.22807
Odgaard_a16	9.50718	56.4841	-0.491	15.431	0	0	0	3.125	0	0.284091	0	0.473485	0.662879	10.322	0	1.89394	0	0.378788	0	0.094697	0.094697	0.757576	0.94697	0	1.04167	2.55682	0	0	0	0.94697	11.0795	0	0.378788	1.70455	0.189394	0	0	0.094697	0	0	0.094697	0	0.189394	0	0.094697	0	0	1.23106	5.87121
Odgaard_a2	9.87018	56.8071	-0.607	15.574	0.139276	0	0	4.039	0	0	0	1.04457	0.139276	21.9359	0	0.208914	0	0	0	0.0696379	0.139276	0.487465	0.139276	0	5.22284	2.0195	0	0	0	0	7.38162	0	0.208914	11.7688	0.348189	0	0	0	0	0	0	0	1.11421	0	0	0	0	4.10864	7.93872
Odgaard_a3	10.4997	56.4492	-0.373	15.627	0	0	0	20.5729	0	0.0868056	0	0.434028	0.173611	26.3021	0	0.520833	0	0	0	0	0	0.260417	0.0868056	0	2.43056	0.694444	0	0	0	0	2.43056	0	0.434028	11.3715	0.434028	0	0	0	0	0	0	0	0	0	0	0.0868056	0	1.38889	3.90625
Odgaard_a4	12.5551	56.0523	-0.335	16.562	0.0966184	0	0	11.401	0	0.386473	0	0.386473	0.193237	30.2415	0	0.289855	0	0	0	0	0	0	0.0966184	0.0966184	2.70531	2.31884	0	0	0	0.483092	0.966184	0	0.0966184	18.1643	0.386473	0	0	0	0.0966184	0.0966184	0	0	0	0	0	0.0966184	0	1.83575	3.38164
Odgaard_a5	9.4317	56.0192	-0.263	15.408	0.100402	0.301205	0	3.51406	0	0.100402	0	0.301205	0.100402	12.6506	0.100402	0.100402	0	0.100402	0	0.301205	0	0.401606	1.00402	0	1.20482	2.71084	0	0	0	0.100402	3.91566	0	0.401606	1.30522	0.502008	0	0	0	0.200803	0	0	0	0.301205	0	0	0.200803	0	7.22892	8.83534
Odgaard_a6	9.66665	56.0502	-0.35	15.43	0	0.0917431	0	6.14679	0	0.0917431	0	0.183486	0	23.4862	0	0.183486	0	0.183486	0	0	0	0	0	0	7.33945	0.917431	0	0	0	0	8.7156	0	0	8.89908	0.275229	0	0	0	0	0	0	0	0	0	0	0.183486	0	1.74312	11.6514
Odgaard_a7	10.2985	55.1214	0.29	15.836	0	0	0	16.8988	0.0928505	0.0928505	0	0.464253	0.278552	16.5274	0	0.185701	0	0	0	0	0.0928505	0.835655	0.371402	0	3.99257	1.57846	0	0	0	0.185701	1.11421	0	0	20.1486	0.557103	0	0	0	0	0	0.0928505	0	0	0	0	0.185701	0	0.649954	3.71402
Odgaard_a8	8.65911	57.0673	-0.063	15.122	0	0	0	1.68971	0	0.15361	0	0.230415	0.0768049	7.8341	0	0.384025	0	0	0	0.15361	0	0.230415	0.0768049	0	0.30722	1.84332	0	0	0	0	8.90937	0	0.15361	0.30722	0	0	0	0	0	0	0	0	9.98464	0	0	0.0768049	0	1.38249	22.8111
Odgaard_a9	8.83012	56.5113	-0.094	15.207	0	0	0	5.65401	0	0	0	0.590717	0.0843882	5.7384	0	0.759494	0	0.0843882	0	0.253165	0	0.506329	0.590717	0	1.68776	1.77215	0	0	0	0	13.2489	0	1.18143	0.759494	0.168776	0	0	0	0	0	0.0843882	0	7.08861	0	0	0	0	1.18143	21.1814
Sadori_b1	11.7692	42.6117	5	21.674	0	0	0	10.0193	0	0.192678	0	1.54143	3.66089	0	0	2.89017	0	0.192678	0	2.89017	0.385356	2.6975	3.27553	0	3.66089	1.7341	0	0	0	0	1.34875	0	5.20231	1.34875	1.54143	0.578035	0.192678	0	0	0	0	0	0	5.78035	0	3.27553	0	0	3.08285
Sadori_b2	11.7692	42.6117	5	21.674	0.348432	0	0	9.40767	0	0.348432	0	2.09059	3.13589	0	0	0.348432	0	0.348432	0	2.78746	0.348432	0.696864	3.83275	0	2.43902	0.696864	0	0	0.348432	0	3.13589	0	2.09059	2.09059	1.0453	0	0	0	0	0	0	0	0	5.57491	0	4.87805	0	0	2.09059
Salonen-RU1	62.75	67.36	-23.449	13.019	0	0	0	1.4	0	0	0	3.8	0.4	31	0	0.2	0	0	0	0.2	0	0.2	0.2	0	0	19.4	0	0	0	1	0.6	0.2	0	0	0	0	0.2	0	0.4	0	1.6	0	0	0	0	0	0	7.4	10.6
Salonen-RU10	50.78	61.599	-16.479	17.821	0	0	0	5.4902	0	0.196078	0	0.588235	0.196078	35.2941	0	0	0	0	0	0	0	0.196078	0.196078	0	0	3.33333	0	0	0	1.76471	0	0	0	0	0	0	0.196078	0	0	0	0.392157	0	0	0	0.196078	0	0	10.9804	19.6078
Salonen-RU11	53.923	61.623	-17.225	17.576	0	0	0	3.15582	0	0	0	0.986193	0	28.5996	0	0	0	0	0	0	0	0.591716	0	0	0.197239	3.5503	0	0	0	0.986193	0.197239	0	0	0	0	0	0	0	0.197239	0	0	0	0	0	0	0	0	18.146	36.2919
Salonen-RU12	52.214	61.921	-17.041	17.559	0	0	0	3.95257	0	0	0	0.790514	0.197628	40.7115	0	0	0	0	0	0	0	0.197628	0	0	0.197628	2.7668	0	0	0	0.197628	0	0	0	0	0	0	0	0	0	0	0.197628	0	0	0	0	0	0	12.4506	18.5771
Salonen-RU13	58.37	66.17	-20.702	14.981	0	0	0	2.67686	0	0	0	0.573614	0	51.2428	0	0	0	0	0	0	0	0	0	0	0	2.10325	0	0	0	1.91205	0.382409	0	0	0	0	0	0	0	0	0	0.191205	0	0	0	0	0	0	14.7228	12.6195
Salonen-RU14	54.03	67.93	-19.031	13.319	0	0	0	3.82696	0	0	0	0.332779	0	36.4393	0	0	0	0	0	0	0	0.332779	0	0	0	9.65058	0	0	0	1.16473	3.32779	0	0	0	0	0	0.499168	0	0	0	1.33111	0	0	0	0	0	0	6.15641	5.99002
Salonen-RU15	54.05	67.93	-19.08	13.283	0	0	0	2.82862	0	0	0	0.332779	0	40.2662	0	0	0	0	0	0	0	0	0	0	0	9.15141	0	0	0	3.32779	1.99667	0	0	0	0	0	0.332779	0	0	0	2.82862	0	0	0	0	0	0	4.82529	7.48752
Salonen-RU16	56.68	67.12	-20.33	14.017	0	0	0	2.18978	0	0	0	1.64234	0	53.4672	0	0	0	0	0	0	0	0.547445	0	0	0	4.56204	0	0	0	8.75912	3.64964	0	0	0	0	0	0	0	0	0	0	0	0	0	0	0	0	6.20438	5.65693
Salonen-RU17	56.43	67.12	-20.222	14.04	0	0	0	1.42602	0	0.178253	0	0.356506	0	50.0891	0	0	0	0	0	0	0	0.178253	0	0	0	4.45633	0	0	0	5.88235	2.85205	0	0	0	0	0	0	0	0.178253	0	0.356506	0	0	0	0	0	0	10.3387	6.59537
Salonen-RU18	60.25	66.1	-21.662	14.628	0	0	0	3.27553	0	0	0	0.963391	0.385356	50.0963	0	0	0	0	0	0	0	0.192678	0	0	0	6.1657	0	0	0	4.62428	0.385356	0	0	0	0	0	0.385356	0	0	0	0	0	0	0	0	0	0	16.3776	6.74374
Salonen-RU19	60.02	65.98	-21.485	14.739	0	0	0	5.83942	0	0	0	0.912409	0	41.4234	0	0.182482	0	0	0	0	0	0.182482	0	0	0	6.75182	0	0	0	0.912409	0.182482	0	0	0	0	0	0	0	0	0	0.912409	0	0	0	0	0	0	16.0584	10.5839
Salonen-RU2	52.933	63.334	-18.128	16.782	0.203252	0	0	3.25203	0	0	0	0.203252	0	56.7073	0	0	0	0	0	0	0	0	0	0	0	0	0	0	0	0	0	0	0	0	0	0	0.609756	0	0	0	0.203252	0	0	0	0.203252	0	0	4.6748	31.5041
Salonen-RU20	57.27	65.97	-20.45	15.35	0	0	0	19.4932	0.194932	0	0	2.14425	0.194932	43.6647	0	0	0	0	0	0.194932	0	0.389864	0	0	0	4.67836	0	0	0	0.974659	0.194932	0	0	0	0	0	0	0	0	0	0.389864	0	0	0	0	0	0	7.40741	7.01754
Salonen-RU21	52.4	68	-18.656	12.729	0	0	0	4.93359	0	0	0	0.56926	0.379507	38.8994	0	0	0	0	0	0	0	0.189753	0	0	0	13.852	0	0	0	1.32827	2.27704	0	0	0	0	0	0	0	0	0	0.56926	0	0	0	0	0	0	4.93359	8.34915
Salonen-RU22	53.93	67.95	-18.987	13.262	0	0	0	12.4752	0	0.39604	0	1.18812	2.17822	34.0594	0	0	0	0	0	0.39604	0	0.39604	0	0	0	9.90099	0	0	0	0.594059	2.57426	0	0	0	0	0	0.39604	0	0	0	1.58416	0	0	0	0	0	0	4.75248	5.94059
Salonen-RU23	54	67.93	-19.052	13.278	0	0	0	6.26151	0	0	0	1.28913	0	48.6188	0	0.184162	0	0	0	0	0	0.184162	0.368324	0	0	10.1289	0	0	0	1.10497	1.4733	0	0	0	0	0	0.368324	0	0	0	0.92081	0	0	0	0	0	0	3.13076	8.83978
Salonen-RU24	60.02	65.98	-21.485	14.739	0	0	0	5	0	0	0	1.96429	0	41.9643	0	0	0	0	0	0	0	0.357143	0	0	0.178571	8.92857	0	0	0	0.357143	0	0	0	0	0	0	0.178571	0	0	0	0.178571	0	0	0	0	0	0	11.0714	16.25
Salonen-RU25	59.303	66.535	-21.126	14.312	0	0	0	2.71739	0	0.362319	0	1.63043	0	44.2029	0	0	0	0	0	0	0	0.543478	0	0	0	3.44203	0	0	0	2.17391	0.724638	0	0	0	0	0	0.181159	0	0	0	0.362319	0	0	0	0	0	0	13.9493	15.942
Salonen-RU26	59.18	64.98	-21.514	15.064	0	0	0	4.42308	0	0	0	4.23077	0.192308	52.3077	0	0	0	0	0	0	0	0.192308	0	0	0	1.53846	0	0	0	0	0	0	0	0	0	0	0.192308	0	0	0	0.576923	0	0	0	0	0	0	5.57692	14.2308
Salonen-RU27	52.38	68	-18.207	13.16	0	0	0	4.23077	0.192308	0	0	1.53846	0.384615	27.5	0	0	0	0	0	0	0	0	0	0	0	26.5385	0	0	0	0.961538	0.576923	0	0	0	0	0	0.192308	0	0	0	0	0	0	0	0	0	0	6.34615	13.8462
Salonen-RU28	59.52	67.18	-21.533	13.251	0	0	0	2.62172	0	0	0	2.43446	0	47.3783	0	0	0	0	0	0	0	0.93633	0	0	0	11.236	0	0	0	0.561798	0.374532	0	0	0	0	0	0.187266	0	0	0	0	0	0	0	0	0	0	2.62172	13.4831
Salonen-RU29	59.52	67.18	-21.533	13.251	0	0	0	1.61812	0	0	0	0.970874	0	45.3074	0	0	0	0	0	0	0	0.161812	0	0	0	7.11974	0	0	0	0.485437	0.809061	0	0	0	0	0	0.323625	0	0	0	0.161812	0	0	0	0	0	0	3.55987	13.9159
Salonen-RU3	52.938	63.336	-18.134	16.779	0	0	0	9.58904	0	0	0	1.17417	0	42.4658	0	0	0	0	0	0	0	0.587084	0	0	0	0.587084	0	0	0	0.195695	0	0	0	0	0	0	0	0	0.195695	0	0.195695	0	0	0	0	0	0	7.2407	30.9198
Salonen-RU30	59.553	67.119	-21.548	13.309	0	0	0	2.59067	0	0	0	0.518135	0	44.7323	0	0	0	0	0	0.172712	0	0.345423	0	0	0	9.49914	0	0	0	2.24525	0.345423	0	0	0	0	0	0	0	0	0	1.20898	0	0	0	0	0	0	7.94473	14.5078
Salonen-RU31	59.72	67.87	-21.313	13.02	0	0	0	0.92081	0	0	0	1.65746	0	48.8029	0	0.552486	0	0	0	0	0	0.92081	0	0	0	14.733	0	0	0	0.368324	1.65746	0	0	0	0	0	0.184162	0	0	0	0.368324	0	0	0	0	0	0	3.13076	11.7864
Salonen-RU32	63.08	67.45	-23.598	12.96	0	0	0	4.5977	0	0	0	2.29885	0.383142	50.5747	0	0	0	0	0	0	0	0.191571	0	0	0	12.8352	0	0	0	0.957854	0.191571	0	0	0	0	0	0.191571	0	0	0	0.957854	0	0	0	0	0	0	2.49042	8.04598
Salonen-RU33	59.667	65.257	-23.39	13.107	0	0	0	2.50965	0.19305	0.19305	0	1.35135	0.19305	35.9073	0	0	0	0	0	0	0	0.772201	0	0	0.19305	4.44015	0	0	0	0	0	0	0	0	0	0	0	0	0.19305	0	1.35135	0	0	0	0	0	0	13.8996	21.8147
Salonen-RU34	65.579	67.775	-25.121	12.349	0	0	0	3.42205	0	0	0	0.760456	0.190114	49.4297	0	0	0	0	0	0	0	0.570342	0.190114	0	0	15.5894	0	0	0	2.47148	0	0	0	0	0	0	0	0	0	0	0	0	0	0	0	0	0	1.52091	5.51331
Salonen-RU35	62.75	68	-23.85	12.15	0	0	0	4.83559	0	0	0	1.74081	0	46.0348	0	0	0	0	0	0.193424	0	0.773694	0	0	0	14.3133	0	0	0	1.16054	0.773694	0	0	0	0	0	0.193424	0	0	0	0.193424	0	0	0	0	0	0	1.93424	18.5687
Salonen-RU36	38.35	53.83	-10.078	18.703	0	0	0	4.9505	0.990099	0.19802	0	11.8812	1.58416	30.495	1.18812	0.19802	0	0	0	0.39604	0	3.76238	2.17822	0	0.39604	0.594059	0	0	0	0	0.19802	0.19802	0.39604	0	0.19802	0	0	0	0	0	0	0	0	0	0	0	0	0.594059	5.74257
Salonen-RU37	38.47	53.88	-9.934	18.898	0	0	0	4.62777	0.603622	0.603622	0	9.05433	1.20724	43.8632	0.402414	1.00604	0	0	0	0	0	2.61569	0.201207	0	0	0.201207	0	0	0	1.40845	0	0	0	0	0.201207	0	0	0	0	0	0	0	0	0	0	0	0	0.603622	7.84708
Salonen-RU38	39.03	53.67	-10.452	18.767	0	0	0	2.46305	1.47783	0	0	4.92611	3.94089	10.3448	3.44828	0.492611	0	0	0	0.492611	0	7.88177	9.85222	0	0	4.92611	0	0	0	0.985222	0.985222	0	0.492611	0	0.492611	0	0	0	0	0	0	0	0	0	0	0	0	0	12.8079
Salonen-RU39	39.67	53.57	-10.465	18.987	0	0	0	4.35685	1.86722	1.03734	0	15.7676	1.03734	23.8589	0.622407	1.24481	0	0	0	0.414938	0	6.84647	2.90456	0	0.829876	0.622407	0	0	0	0	0	0	0.622407	0	0.207469	0	0	0	0	0	0	0	0	0	0	0	0	0.414938	8.71369
Salonen-RU4	52.435	62.987	-17.922	16.926	0	0	0	1.54739	0	0.193424	0	0.193424	0	28.0464	0	0	0	0	0	0	0	0	0	0	0	0.773694	0	0	0	0.386847	0	0	0	0	0	0	0	0	0	0	0.386847	0	0	0	0	0	0	14.7002	47.7756
Salonen-RU40	39.05	54.33	-10.291	18.83	0	0	0	3.7182	1.17417	0	0	8.02348	0.587084	35.8121	0	0	0	0	0	0	0	4.89237	1.17417	0	0.391389	1.76125	0	0	0	0.587084	0	0	0	0	0.391389	0	0	0	0	0	0	0	0	0	0	0	0	1.17417	8.80626
Salonen-RU41	38.83	54.3	-10.279	18.706	0	0	0	4.66418	1.49254	0	0	10.0746	0.559701	33.5821	0.373134	0.373134	0	0	0	0.186567	0	3.54478	2.05224	0	0.373134	0.559701	0	0	0	0.559701	0	0	0	0	0.186567	0	0	0.186567	0	0	0.186567	0	0	0	0	0	0	0.932836	12.6866
Salonen-RU42	38.85	54.25	-10.24	18.76	0	0	0	2.83401	2.02429	0.404858	0	13.3603	1.21457	22.2672	0.202429	0.404858	0	0	0	0	0	4.45344	2.22672	0	0.202429	2.63158	0	0	0	0.404858	0	0	0.404858	0	1.82186	0	0	0	0	0	0.404858	0	0	0	0	0	0	0.607287	11.9433
Salonen-RU43	40	54.83	-10.612	18.914	0	0	0	6.45793	0.195695	0	0	1.95695	0.195695	53.4247	0	0	0	0	0	0	0	1.76125	0	0	0.391389	0.587084	0	0	0	0	0	0	0	0	0	0	0	0	0	0	0	0	0	0	0	0	0	1.76125	19.7652
Salonen-RU44	40.15	55.17	-10.779	18.79	0	0	0	6.64207	0.369004	0.184502	0	3.87454	0	34.3173	0	0	0	0	0	0	0	0.553506	0	0	1.10701	0.922509	0	0	0	0.369004	0.184502	0	0	0	0	0	0	0	0	0	0	0	0	0	0	0	0	2.02952	27.1218
Salonen-RU45	39.98	55.25	-10.738	18.7	0	0	0	4.63822	0.185529	0	0	3.33952	0	32.4675	0	0.185529	0	0	0	0	0	0.185529	0	0	0.371058	0.927644	0	0	0	0	0.185529	0	0	0	0	0	0	0	0	0	0	0	0	0	0	0	0	5.19481	39.3321
Salonen-RU46	39.73	55.63	-10.668	18.645	0	0	0	5.53506	0	0	0	1.66052	0.184502	23.6162	0	0	0	0	0	0.184502	0	0.369004	0	0	0.369004	3.87454	0	0	0	0	0.553506	0	0	0	0	0	0	0	0	0	0.184502	0	0	0	0	0	0	6.82657	33.3948
Salonen-RU47	38.82	55.88	-10.346	18.396	0	0	0	5.43689	0.38835	0	0	2.3301	0	64.466	0	0	0	0	0	0	0	0.970874	0	0	0.194175	0.38835	0	0	0	0	0.194175	0	0.194175	0	0	0	0	0	0	0	0	0	0	0	0	0	0	2.71845	13.2039
Salonen-RU5	52.439	62.992	-17.925	16.928	0	0	0	4.0619	0	0	0	1.35397	0	36.1702	0	0	0	0	0	0	0	0.193424	0	0	0	1.35397	0	0	0	0.773694	0	0	0	0	0	0	0	0	0	0	0.386847	0	0	0	0	0	0	10.2515	33.2689
Salonen-RU6	52.389	62.979	-17.93	16.885	0	0	0	1.66359	0	0.184843	0	1.84843	0	31.793	0	0	0	0	0	0	0	0.184843	0	0	0	1.47874	0	0	0	0	0.369686	0	0	0	0	0	0	0	0	0	0	0	0	0	0	0	0	9.42699	41.9593
Salonen-RU7	52.497	62.926	-18.033	16.818	0	0	0	1.61002	0	0	0	0.715564	0	25.9392	0	0	0	0	0	0	0	0.178891	0	0	0	1.07335	0	0	0	2.14669	0	0	0	0	0	0	0	0	0	0	0	0	0	0	0	0	0	17.8891	44.7227
Salonen-RU8	50.503	62.155	-16.722	17.621	0	0	0	3.9604	0.39604	0	0	0.594059	0	42.1782	0	0	0	0	0	0	0	0.19802	0	0	0	2.77228	0	0	0	0.19802	0	0	0	0	0	0	0	0	0	0	0.19802	0	0	0	0	0	0	5.14851	34.4554
Salonen-RU9	50.154	62.077	-16.754	17.544	0	0	0	4.17495	0.198807	0.198807	0	0.795229	0	36.5805	0	0	0	0	0	0.198807	0	0.397614	0	0	0	2.38569	0	0	0	0	0	0	0	0	0	0	0.198807	0	0	0	0	0	0	0	0	0	0	8.74751	37.3757
Seppa_b1	24.08	68.43	-16.429	12.743	0	0	0	0.571429	0	0	0	0.380952	0.190476	30.2857	0	0	0	0	0	0	0	0.190476	0	0	0	4	0	0	0	0.761905	1.14286	0	0	0	0	0	1.14286	0	0	0	0	0	0	0	0	0	0	2.28571	57.1429
Seppa_b10	29.4	67.3	-15.493	13.144	0	0	0	1.70132	0	0	0.189036	0	0.189036	25.3308	0	0	0	0	0	0	0	0	0	0	0	1.70132	0	0	0	0	0.189036	0	0	0	0	0	0.378072	0	0	0	0.378072	0	0	0	0	0	0	3.96975	65.4064
Seppa_b100	22.0178	68.6552	-16.39	11.259	0	0	0	0.334448	0	0	0	0.167224	0.334448	62.2074	0	0	0	0	0	0	0	0.167224	0	0	0	2.00669	0	0	0	0.334448	1.50502	0	0	0	0	0	2.67559	0	0	0	1.83946	0	0	0	0	0	0	1.83946	23.4114
Seppa_b101	20.6581	69.0532	-13.785	10.902	0	0	0	1.4827	0	0.164745	0	0.329489	0.164745	63.7562	0	0	0	0	0	0	0	0.164745	0	0	0	3.13015	0	0	0	0	1.15321	0	0	0	0	0	2.80066	0	0	0	1.4827	0	0	0	0	0	0	1.64745	18.6161
Seppa_b102	21.5584	68.7158	-15.919	11.618	0	0	0	2.06986	0	0	0	0.517464	0.776197	50.8409	0	0	0	0	0	0.129366	0	0.129366	0.129366	0	0.258732	8.4088	0	0	0	0.388098	1.16429	0	0	0	0	0	1.29366	0	0	0	3.23415	0	0	0	0	0	0	0.646831	13.5834
Seppa_b103	27.3	68.98	-15.417	13.542	0	0	0	0	0	0	0	0	0	12.3529	0	0	0	0	0	0	0	0	0	0	0	0.196078	0	0	0	0	1.17647	0	0	0	0	0	0.784314	0	0	0	0.196078	0	0	0	0	0	0	1.56863	78.4314
Seppa_b104	27.28	69.18	-15.65	13.256	0	0	0	0.587084	0	0	0	0.587084	0	20.9393	0	0	0	0	0	0	0	0	0	0	0	2.34834	0	0	0	0	0.782779	0	0	0	0	0	0.587084	0	0	0	0	0	0	0	0	0	0	1.17417	71.2329
Seppa_b105	27.62	69.55	-15.896	11.955	0	0	0	0.69808	0	0	0	0.17452	0	47.1204	0	0	0	0	0	0	0	0.17452	0	0	0	5.58464	0	0	0	0	4.363	0	0	0	0	0	1.57068	0	0	0	1.39616	0	0	0	0	0	0	1.39616	33.6824
Seppa_b106	28.22	69.88	-14.089	11.477	0	0	0	1.05448	0	0	0	0.175747	0	24.4288	0	0.175747	0	0	0	0	0	0.351494	0	0	0	5.09666	0	0	0	0	2.28471	0	0	0	0	0	5.44815	0	0	0	1.75747	0	0	0	0	0	0	1.23023	51.4938
Seppa_b107	28.63	69.7	-14.012	11.535	0	0	0	0.375235	0	0	0	0.375235	0.187617	32.833	0	0	0	0	0	0	0	0	0	0	0	2.06379	0	0	0	0.187617	2.81426	0	0	0	0	0	2.43902	0	0	0	0.562852	0	0	0	0	0	0	2.43902	52.5328
Seppa_b108	28.63	69.68	-14.235	11.427	0	0	0	1.06383	0	0	0	0	0.35461	38.1206	0	0	0	0	0	0	0	0.177305	0	0	0	4.96454	0	0	0	0.177305	3.7234	0	0	0	0	0	3.7234	0	0	0	1.41844	0	0	0	0	0	0	1.77305	40.2482
Seppa_b109	28.97	69.67	-12.934	11.882	0	0	0	0.722022	0	0	0	0.180505	0.180505	42.4188	0	0	0	0	0	0	0	0	0	0	0	2.88809	0	0	0	0	2.16606	0	0	0	0	0	1.98556	0	0	0	1.44404	0	0	0	0	0	0	1.08303	43.3213
Seppa_b11	29	66.72	-15.265	13.435	0	0	0	1.8797	0	0	0	0	0	21.8045	0	0	0	0	0	0	0	0.18797	0	0	0.18797	3.19549	0	0	0	0.75188	0.93985	0	0	0	0	0	2.44361	0	0	0	1.12782	0	0	0	0	0	0	5.07519	59.0226
Seppa_b110	28.92	69.32	-14.566	12.708	0	0	0	0.38835	0	0	0	0	0.194175	31.068	0	0	0	0	0	0	0	0	0	0	0.194175	1.35922	0	0	0	0.194175	1.94175	0	0	0	0	0	3.1068	0	0	0	0.38835	0	0	0	0	0	0	0.776699	58.0583
Seppa_b111	28.58	69.1	-15.11	13.152	0	0	0	0.390625	0	0	0	0	0	21.6797	0	0	0	0	0	0	0	0	0	0	0	0.976562	0	0	0	0	1.5625	0	0	0	0	0	0.585938	0	0	0	0.195312	0	0	0	0	0	0	1.5625	71.4844
Seppa_b112	28.68	68.77	-15.823	13.053	0	0	0	0.589391	0	0	0	0	0	24.558	0	0	0	0	0	0	0	0	0	0	0	1.96464	0	0	0	0	0.196464	0	0	0	0	0	1.37525	0	0	0	0	0	0	0	0	0	0	0.982318	67.9764
Seppa_b113	27.93	68.65	-15.641	13.224	0	0	0	0.564972	0	0	0	0.376648	0	18.6441	0	0	0	0	0	0	0	0.188324	0	0	0.188324	1.88324	0	0	0	0	0.564972	0	0	0	0	0	2.25989	0	0	0	0.188324	0	0	0	0	0	0	2.25989	70.8098
Seppa_b114	24.167	59.1	-5.499	16.406	0	0	0	15.4804	0	0	0	0.177936	0	28.6477	0	0	0	0	0	0	0	0.177936	0	0	0.355872	0.711744	0	0	0	0	0.355872	0	0	0	0.711744	0	0.533808	0	0	0	0	0	0	0	0	0	0	6.40569	39.3238
Seppa_b115	24	58.42	-5.044	16.656	0	0	0	16.9329	0	0	0	0.479233	0.159744	45.0479	0	0	0	0	0	0	0	0.319489	0	0	1.59744	0.479233	0	0.159744	0	0.159744	0	0	0	0	0.638978	0	0.159744	0	0	0	0	0	0	0	0	0.159744	0	6.38978	17.5719
Seppa_b116	25.5	58.27	-6.522	16.534	0	0	0	17.893	0	0	0	0.501672	0	47.8261	0	0	0	0	0	0	0	0.501672	0	0	1.00334	0.167224	0	0	0	0.167224	0	0	0	0	0.334448	0	0.668896	0	0	0	0.167224	0	0	0	0	0.167224	0	6.52174	13.5452
Seppa_b117	25.52	58.2	-6.406	16.626	0	0.180832	0	17.9024	0	0	0	0.542495	0.180832	30.9222	0	0	0	0	0	0	0	0.361664	0	0	0.361664	1.26582	0	0	0	0	0	0	0	0	0.361664	0	0	0	0	0	0	0	0	0	0	0	0	4.88246	21.8807
Seppa_b118	25.7	58.12	-6.88	16.212	0	0.176056	0	18.1338	0	0	0	1.05634	0	35.2113	0	0	0	0	0	0	0	0.176056	0	0	0.704225	0.880282	0	0	0	0.352113	0	0	0	0	0.352113	0	0	0	0	0	0	0	0	0	0	0	0	7.57042	21.4789
Seppa_b119	25.88	57.87	-6.82	16.358	0	0	0	13.2616	0	0	0	1.25448	0	54.3011	0	0	0	0	0	0	0	0.179211	0	0	0.358423	0	0	0	0	0.179211	0.179211	0	0	0	0	0	0.358423	0	0	0	0	0	0	0	0	0	0	4.6595	16.6667
Seppa_b12	28.93	66.7	-15.184	13.516	0	0	0	2.11132	0	0	0	0.191939	0	31.6699	0	0	0	0	0	0	0	0	0	0	0	1.15163	0	0	0	0	0.575816	0	0	0	0	0	0	0	0	0	0.383877	0	0	0	0	0	0	6.71785	53.7428
Seppa_b120	25.87	57.88	-6.852	16.32	0	0	0	12.0661	0	0.165289	0	0.330579	0	33.0579	0	0	0	0	0	0	0	0.165289	0	0	1.32231	1.4876	0	0	0	0	0.330579	0	0	0	0.165289	0	0.661157	0.330579	0	0	0	0	0	0	0	0	0	6.44628	28.0992
Seppa_b121	26.25	57.75	-7.07	16.53	0	0	0	10.7335	0	0.178891	0	1.25224	0	41.5027	0	0	0	0	0	0	0	0	0	0	0.357782	1.43113	0	0	0	0	0.357782	0	0	0	0.178891	0	0.715564	0	0	0	0	0	0	0	0	0	0	4.47227	25.7603
Seppa_b122	26.4	57.67	-7.175	16.51	0	0	0	12.7622	0	0	0	0.874126	0	40.9091	0	0	0	0	0	0	0	0.524476	0	0	2.0979	0.174825	0	0	0	0	0	0	0	0	0	0	0.174825	0	0	0	0.34965	0	0	0	0	0	0	4.02098	26.5734
Seppa_b123	27.03	57.72	-8.448	15.72	0	0	0	13.2979	0	0	0	1.24113	0.177305	34.9291	0	0	0	0	0	0	0	0.35461	0	0	1.06383	0.35461	0	0	0	0	0	0	0	0	0.177305	0	0.531915	0	0	0	0.177305	0	0	0	0	0.35461	0	13.1206	25.1773
Seppa_b124	27.08	57.65	-8.334	15.864	0	0	0	19.8333	0	0.166667	0	0.333333	0	41	0	0	0	0	0	0	0	0.333333	0	0	1.66667	0.5	0	0	0	0	0	0	0	0	0.166667	0	0.833333	0	0	0	0	0	0	0	0	0.166667	0	5.16667	13.3333
Seppa_b125	27.15	57.65	-8.099	16.141	0	0	0	22.1088	0	0.170068	0	1.19048	0	38.9456	0	0	0	0	0	0	0	0.170068	0.340136	0	1.02041	0.170068	0	0	0	0	0.510204	0	0	0	0.510204	0	0	0	0	0	0.340136	0	0	0	0	0	0	5.10204	17.1769
Seppa_b126	27.15	57.62	-8.042	16.198	0	0	0	12.1951	0	0.325203	0	0.487805	0	30.4065	0	0	0	0	0	0	0	0.487805	0	0	0.487805	2.92683	0	0	0	0.162602	0.487805	0	0	0	0.325203	0	0.325203	0	0	0	0	0	0	0	0	0.162602	0	6.99187	30.8943
Seppa_b127	27.1	57.58	-7.926	16.282	0	0	0	14.1156	0	0	0	1.19048	0.170068	29.2517	0	0	0	0	0	0	0	0.510204	0	0	0.85034	1.53061	0	0	0	0.170068	0.510204	0	0	0	0.170068	0	1.02041	0	0	0	0	0	0	0	0	0.170068	0	7.14286	28.4014
Seppa_b128	27.33	57.62	-8.144	16.204	0	0	0	14.7727	0.378788	0	0	1.13636	0.189394	33.3333	0	0	0	0	0	0	0	0.378788	0	0	0.568182	0.189394	0	0	0	0	0	0	0	0	0.189394	0	0	0	0	0	0	0	0	0	0	0	0	11.553	32.9545
Seppa_b129	27.18	57.92	-7.583	16.674	0	0	0	9.34744	0.176367	0	0	0.529101	0.176367	30.8642	0	0	0	0	0	0	0	0.352734	0	0	1.94004	0.881834	0	0	0	0	1.23457	0	0	0	0.176367	0	0.705467	0	0	0	0	0	0	0	0	0.176367	0	6.52557	33.3333
Seppa_b13	27.92	66.73	-14.932	14.055	0	0	0	2.30326	0	0	0	0.191939	0	29.7505	0	0.191939	0	0	0	0	0	0.191939	0	0	0	2.4952	0	0	0	0	0.191939	0	0	0	0	0	0.575816	0	0	0	0	0	0	0	0	0	0	3.26296	56.4299
Seppa_b130	27.3	57.93	-7.598	16.724	0	0	0	10.6239	0.168634	0	0	0.84317	0	40.6408	0	0	0	0	0	0	0	0.505902	0	0	0.674536	1.0118	0	0	0	0	0.505902	0	0	0	0.337268	0	0.168634	0	0	0	0	0	0	0	0	0	0	4.04722	30.1855
Seppa_b131	27.3	57.93	-7.598	16.724	0	0	0	7.33453	0.178891	0	0	1.43113	0	33.2737	0	0	0	0	0	0	0	0.178891	0	0	0	1.07335	0	0	0	0.178891	0.178891	0	0	0	0.357782	0	0.357782	0	0	0	0	0	0	0	0	0	0	4.11449	40.4293
Seppa_b132	26.58	57.95	-7.661	16.059	0	0	0	7.52864	0.163666	0.163666	0	2.78232	0	22.9133	0	0	0	0	0	0	0	0.490998	0	0	0.818331	2.12766	0	0	0	0.327332	0	0	0	0	0	0	0.490998	0	0	0	0	0	0	0	0	0	0	9.32897	36.1702
Seppa_b133	26.78	58.65	-7.376	16.475	0	0	0	14.6259	0	0	0	1.36054	0.170068	31.8027	0	0	0	0.170068	0	0	0	0.170068	0.170068	0	0.510204	1.19048	0	0	0	0.170068	0	0	0	0	0	0	0	0	0	0	0.170068	0	0	0	0	0	0	7.14286	26.7007
Seppa_b134	26.27	58.87	-7.203	16.309	0	0.174216	0	9.23345	0	0.174216	0	0.696864	0	43.0314	0	0	0	0	0	0	0	0	0	0	1.0453	1.39373	0	0	0	0	1.0453	0	0	0	0.174216	0	0.348432	0	0	0	0	0	0	0	0	0	0	5.74913	24.5645
Seppa_b135	25.88	59.58	-6.888	16.588	0	0	0	12.4542	0.18315	0	0	0.3663	0.18315	43.4066	0	0	0	0	0	0.18315	0	0	0	0	0.3663	0.732601	0	0	0	0	0.549451	0	0.18315	0	0	0	0.18315	0	0	0	0	0	0	0	0	0	0	3.2967	31.5018
Seppa_b136	25.7	59.57	-6.758	16.612	0	0	0	9.47776	0	0	0	0.193424	0	26.6925	0	0	0	0	0	0.193424	0	0	0	0	0.580271	1.54739	0	0	0	0.193424	0	0	0	0	0.193424	0	1.16054	0	0	0	0	0	0	0	0	0	0	16.6344	35.2031
Seppa_b137	25.3	59.45	-6.415	16.615	0	0	0	11.7133	0	0.174825	0	1.22378	0	39.8601	0.174825	0	0	0	0	0	0	0.34965	0.174825	0	1.04895	0.874126	0	0	0	0.174825	0.874126	0	0	0	0.174825	0	0.874126	0	0	0	0	0	0	0	0	0.174825	0	3.4965	23.7762
Seppa_b138	12.7	57.23	-2.296	15.624	0	0	0	8.16024	0	0	0	0.148368	0	32.7893	0	0	0	0	0	0	0	0.148368	0.296736	0	4.59941	1.78042	0	0	0	2.22552	1.03858	0	0	0	0.445104	0	1.33531	0	0	0	0.296736	0	0	0	0	0.148368	0	6.82493	18.3976
Seppa_b139	12.47	57.18	-1.483	16.178	0	0	0	9.41358	0.154321	0	0	0	0	24.8457	0	0.308642	0	0	0	0	0	0.308642	0.308642	0	2.77778	1.08025	0	0	0	3.54938	1.69753	0	0	1.08025	0.308642	0	1.85185	0	0	0	0	0	0	0	0	0.308642	0	7.40741	21.4506
Seppa_b14	27.67	66.7	-14.942	14.106	0	0	0	2.27273	0	0	0	0.189394	0	17.9924	0	0	0	0	0	0	0	0.378788	0	0	0	1.13636	0	0	0	0	0.757576	0	0	0	0	0	0.94697	0	0	0	0.94697	0	0	0	0	0	0	4.54545	67.9924
Seppa_b140	12.23	57.42	-1.588	16.092	0	0	0	9.36455	0.111483	0.111483	0	0.334448	0	35.34	0	0.111483	0	0	0	0	0	0	0.111483	0	5.68562	0.780379	0	0	0	1.56076	3.12152	0	0	0.557414	0.222965	0	2.5641	0	0	0	0.222965	0	0	0	0	0.111483	0	2.89855	18.8406
Seppa_b141	12.22	57.52	-1.388	16.411	0	0	0	7.26496	0	0.2849	0	0.14245	0	22.792	0	0.14245	0	0	0	0.14245	0	0.14245	0.42735	0	5.55556	1.9943	0	0	0	3.84615	2.13675	0	0	0.14245	0.569801	0	1.1396	0	0	0	0.42735	0	0	0	0	0	0	5.69801	27.6353
Seppa_b142	12.75	57.73	-3.252	15.136	0	0	0	6.14286	0	0	0	0.428571	0	23.5714	0	0.142857	0	0	0	0	0	0.142857	0.142857	0	6.14286	1	0	0	0	3	3.14286	0	0	0.285714	0.714286	0	1.28571	0	0	0	0.714286	0	0	0	0	0	0	5.28571	33.5714
Seppa_b143	12.65	57.73	-2.84	15.488	0	0	0	9.56652	0	0	0	0.298954	0	24.0658	0	0	0	0	0	0	0	0.597907	0	0	10.4634	1.04634	0	0	0	1.49477	5.68012	0	0	0.44843	0.149477	0	0.747384	0	0	0	0.298954	0	0	0	0	0	0	9.56652	23.3184
Seppa_b144	12.32	57.75	-2.309	15.833	0	0	0	2.83159	0	0	0	0.298063	0	24.5902	0	0.149031	0	0	0	0	0	0.447094	0	0	5.66319	1.04322	0	0	0	1.93741	1.04322	0	0	0.149031	0	0	1.04322	0	0	0	0.149031	0	0	0	0	0	0	8.34575	40.9836
Seppa_b145	12.23	57.87	-2.312	15.917	0	0	0	4.32767	0	0.15456	0	0	0	23.3385	0	0.309119	0	0	0	0	0	0.15456	0.309119	0	5.87326	2.16383	0	0	0	0.772798	4.63679	0	0.15456	0	0.15456	0	1.23648	0	0	0	0.15456	0	0	0	0	0.15456	0	6.80062	33.8485
Seppa_b146	12.35	57.98	-2.781	15.731	0	0	0	3.15934	0	0	0	0	0	25.6868	0	0	0	0	0	0	0	0.274725	0	0	1.78571	0.824176	0	0	0	0.961538	2.06044	0	0	0.137363	0	0	1.0989	0	0	0	0.137363	0	0	0	0	0	0	12.3626	34.7527
Seppa_b147	12.7806	57.8181	-2.969	15.565	0	0	0	8.57558	0	0.290698	0	0.145349	0	31.1047	0	0.145349	0	0	0	0	0	0	0.145349	0	4.65116	0.726744	0	0	0	1.01744	1.74419	0	0.290698	0.436047	0.290698	0	0.872093	0	0	0	1.01744	0	0	0	0	0	0	6.39535	22.6744
Seppa_b148	14.47	57.25	-3.373	15.159	0	0	0	4.66102	0	0	0	0.211864	0	23.9407	0	0	0	0	0	0	0	0.211864	0.211864	0	2.54237	1.05932	0	0	0	2.33051	1.05932	0	0	0.847458	1.05932	0	5.29661	0	0	0	0	0	0	0	0	0.211864	0	9.11017	30.2966
Seppa_b149	14.47	57.02	-2.949	15.375	0	0	0	5.82524	0	0	0	0.138696	0	33.0097	0	0	0	0	0	0	0	0.138696	0	0	3.19001	0.832178	0	0	0	0.693481	0.970874	0	0	0.832178	0.832178	0	1.94175	0	0	0	0.416089	0	0	0	0	0.277393	0	8.87656	28.294
Seppa_b15	27.2	66.5	-14.782	14.298	0	0	0	1.19522	0	0.199203	0	0	0	22.9084	0	0	0	0	0	0	0	0	0	0	0	0.398406	0	0	0	0.398406	0.398406	0	0	0	0	0	1.19522	0	0	0	0.199203	0	0	0	0	0	0	2.98805	65.7371
Seppa_b150	14.48	57.72	-4.003	14.917	0	0	0	6.41201	0	0	0	0.409277	0.272851	28.7858	0	0	0	0	0	0	0	0.136426	0	0	1.50068	0.818554	0	0	0	1.63711	0.272851	0	0	0.272851	0.272851	0	1.22783	0	0	0	0.136426	0	0	0	0	0	0	8.73124	32.7422
Seppa_b151	14.38	57.85	-4.197	14.754	0	0	0	6.59187	0	0	0	0.140252	0	32.8191	0	0	0	0	0	0	0	0	0	0	2.24404	1.54278	0	0	0	1.68303	0	0	0	0.280505	0.140252	0	2.24404	0	0	0	0	0	0	0	0	0	0	11.2202	25.3857
Seppa_b152	16.5	61.78	-8.007	14.756	0	0	0	4.48143	0	0.128041	0	0.128041	0	21.3828	0	0	0	0	0	0	0	0	0.128041	0	1.15237	0.768246	0	0	0	0.128041	0	0	0	0	0	0	0.896287	0	0	0	0.256082	0	0	0	0	0	0	10.7554	46.0948
Seppa_b153	16.5028	62.5893	-10.234	14.025	0	0	0	4.41826	0	0	0	0	0	16.053	0	0	0	0	0	0	0	0	0.147275	0	0.147275	1.1782	0	0	0	1.03093	0.147275	0	0	0	0.441826	0	0.147275	0	0	0	0.589102	0	0	0	0	0	0	14.8748	48.6009
Seppa_b154	16.3	62.4	-10.059	13.911	0	0	0	6.03086	0	0	0	0.140252	0	20.7574	0	0	0	0	0	0	0	0.140252	0	0	0.140252	0.280505	0	0	0	0.701262	0.140252	0	0	0	0.420757	0	0.981767	0	0	0	0	0	0	0	0	0.140252	0	16.69	49.0884
Seppa_b155	16.65	62.32	-9.06	14.76	0	0	0	4.27215	0	0	0	0.158228	0	24.8418	0	0	0	0	0	0	0	0.158228	0.158228	0	0.316456	0.316456	0	0	0	3.48101	0.158228	0	0	0	0.474684	0	0.791139	0	0	0	0	0	0	0	0	0	0	13.7658	40.6646
Seppa_b156	16.75	61.53	-7.542	14.43	0	0	0	4.27892	0	0	0	0	0.158479	28.3677	0	0	0	0	0	0	0	0	0	0	1.10935	0.316957	0	0	0	1.26783	0.158479	0	0	0	0.316957	0	0.316957	0	0	0	0.950872	0	0	0	0	0	0	6.33914	42.6307
Seppa_b157	16.85	61.33	-6.648	14.784	0	0	0.106157	4.35244	0	0.106157	0	0	0.106157	17.6221	0	0	0	0	0	0	0	0	0	0	0.7431	0.318471	0	0	0	0.212314	0.955414	0	0.106157	0	0	0	0.424628	0	0	0	0	0	0	0	0	0	0	9.76645	60.5096
Seppa_b158	15.92	59.8	-5.37	14.626	0	0	0	8.9983	0	1.01868	0	0.169779	0	19.3548	0	0	0	0	0	0	0	0.169779	0	0	3.56537	1.01868	0	0	0	0	0	0	0	0	0.169779	0	0.169779	0	0	0	0.169779	0	0	0	0.169779	0	0	10.8659	40.0679
Seppa_b159	15.67	59.78	-5.677	14.646	0	0	0	3.75235	0	0	0	0	0	29.4559	0	0	0	0	0	0	0	0	0	0	0.938086	0.750469	0	0	0	0	0.375235	0	0	0	0.187617	0	0.187617	0	0	0	0	0	0	0	0	0	0	13.1332	47.4672
Seppa_b16	27.57	66.17	-15.12	13.828	0	0	0	1.91571	0	0	0	0.191571	0	35.6322	0	0	0	0	0	0	0	0	0	0	0.191571	3.06513	0	0	0	0.957854	0.766284	0	0	0	0	0	1.341	0	0	0	0	0	0	0	0	0	0	3.83142	49.0421
Seppa_b160	15.22	59.9	-6.908	14.106	0	0	0	3.43699	0	0	0	0	0.163666	31.5876	0	0	0	0	0	0	0	0	0	0	1.80033	0.654664	0	0	0	0	0.981997	0	0	0	0.163666	0	0.490998	0	0	0	0.163666	0	0	0	0	0	0	5.07365	48.1178
Seppa_b161	14.85	59.77	-6.149	14.967	0	0	0	7.68025	0	0	0	0	0.15674	28.0564	0	0	0	0	0	0	0	0.15674	0	0	1.25392	1.41066	0	0	0	0.15674	0.15674	0	0	0	0.15674	0	0.940439	0	0	0	0.15674	0	0	0	0	0	0	5.79937	41.8495
Seppa_b162	14.62	59.82	-6.35	15.021	0	0	0	5.5	0	0	0	0.125	0	20.875	0	0	0	0	0	0	0	0	0	0	2.25	1.25	0	0	0	0	0.25	0	0	0	0	0	0.5	0	0	0	0.25	0	0	0	0	0	0	15	47.375
Seppa_b163	14.18	59.75	-6.285	15.157	0	0	0	5.7377	0	0	0	0.163934	0	19.3443	0	0	0	0	0	0	0	0	0.163934	0	2.62295	1.80328	0	0	0	0	2.29508	0	0	0	0	0	1.14754	0	0	0	0.163934	0	0	0	0	0	0	12.2951	48.1967
Seppa_b164	14.167	59.4	-5.423	15.347	0	0	0	6.07477	0	0.350467	0	0.233645	0	24.6495	0	0	0	0	0	0	0	0	0	0	1.51869	1.51869	0	0	0	0.233645	0.934579	0	0.116822	0	0.233645	0	1.40187	0	0	0	0	0	0	0	0	0.233645	0	9.34579	43.4579
Seppa_b165	14.32	59.22	-5.276	15.17	0	0	0	4.2623	0	0	0	0.327869	0	44.0984	0	0	0	0	0	0	0	0	0	0	2.62295	1.96721	0	0	0	0	0	0	0	0	0	0	0.163934	0	0	0	0.163934	0	0	0	0	0	0	5.7377	29.5082
Seppa_b166	14.58	59.13	-4.816	15.468	0	0	0	6.58065	0	0	0	0	0	40.5161	0	0	0	0	0	0	0	0	0	0	3.09677	0.645161	0	0	0	0	0.645161	0	0	0	0	0	2.32258	0	0	0	0	0	0	0	0	0.129032	0	6.32258	30.4516
Seppa_b167	14.68	59.2	-5.28	15.13	0	0	0	7.68482	0.0972763	0	0	0.0972763	0.194553	33.2685	0	0.0972763	0	0	0	0	0	0.0972763	0	0	2.82101	0	0	0	0	0	0.291829	0	0	0.0972763	0	0	1.16732	0	0	0	0	0	0	0	0	0.0972763	0	9.4358	34.7276
Seppa_b168	17.22	59.83	-4.754	15.67	0	0	0	7.93201	0	0	0	0.141643	0.141643	31.1615	0	0	0	0	0	0	0	0	0	0	0.849858	0.283286	0	0	0	0	0.283286	0	0	0	0	0	3.82436	0	0	0	0	0	0	0	0	0	0	9.77337	35.2691
Seppa_b169	17.08	59.87	-4.934	15.361	0	0	0	3.7182	0	0	0	0.195695	0	25.2446	0	0	0	0	0	0	0	0	0.391389	0	1.17417	0.195695	0	0	0	0	0.587084	0	0	0	0	0	3.91389	0	0	0	0	0	0	0	0	0	0	8.41487	42.8571
Seppa_b17	28.22	66.2	-15.021	13.792	0	0	0	2.48092	0	0	0	0.381679	0.19084	29.5802	0	0	0	0	0	0	0	0	0	0	0.19084	2.8626	0	0	0	0.19084	0.381679	0	0	0	0	0	1.33588	0	0	0	0.19084	0	0	0	0	0	0	4.58015	53.626
Seppa_b170	16.55	60.05	-5.042	14.558	0	0	0	9.77564	0	0	0	0.160256	0	20.3526	0	0	0	0	0	0	0	0	0	0	0.801282	0.961538	0	0	0	0	0.641026	0	0	0	0	0	3.20513	0	0	0	0.160256	0	0	0	0	0	0	10.7372	43.109
Seppa_b171	16.35	59.98	-5.359	14.228	0	0	0	6.61058	0	0	0	0.721154	0.240385	19.2308	0	0	0	0	0	0	0	0	0	0	0.120192	0	0	0	0	0.240385	0	0	0	0	0	0	0	0	0	0	0	0	0	0	0	0	0	14.5433	50.2404
Seppa_b172	16.38	59.92	-5.163	14.457	0	0	0	12.7298	0	0	0	0	0.565771	25.3182	0	0	0	0	0	0	0	0	0	0	0.990099	0	0	0	0	0	0.282885	0	0.141443	0	0	0	1.27298	0	0	0	0.141443	0	0	0	0	0	0	11.5983	35.2192
Seppa_b173	17.13	59.98	-5.03	15.26	0	0	0	2.70728	0	0.338409	0	0	0	29.4416	0	0.169205	0	0	0	0.169205	0	0	0.169205	0	0.338409	0.846024	0	0	0	0.846024	0.169205	0	0	0	0	0	1.69205	0	0	0	0	0	0	0	0	0	0	8.12183	44.5008
Seppa_b18	29.17	66.32	-14.896	13.834	0	0	0	0.564972	0	0	0	0	0	24.2938	0	0	0	0	0	0	0	0	0	0	0	1.12994	0	0	0	0	0.94162	0	0	0	0	0	0.376648	0	0	0	0	0	0	0	0	0	0	5.08475	62.9002
Seppa_b19	29.82	66.07	-14.817	14.036	0	0	0	2.65655	0	0.189753	0	0.189753	0	31.6888	0	0	0	0	0	0	0	0.189753	0	0	0.189753	1.70778	0	0	0	0.189753	0	0	0	0	0	0	2.27704	0	0	0	0.379507	0	0	0	0	0	0	8.15939	45.5408
Seppa_b2	24.75	68.28	-17.38	12.684	0	0	0	0.587084	0	0	0	0.195695	0	28.5714	0	0	0	0	0	0	0	0	0	0	0	3.32681	0	0	0	0	0.978474	0	0	0	0	0	0.782779	0	0	0	0.391389	0	0	0	0	0	0	2.73973	59.4912
Seppa_b20	29.13	66.17	-15.247	13.481	0	0	0	1.14068	0	0	0	0.190114	0	19.7719	0	0	0	0	0	0	0	0.380228	0	0	0	1.3308	0	0	0	0	0.760456	0	0	0	0	0	0.570342	0	0	0	0.190114	0	0	0	0	0	0	7.41445	64.4487
Seppa_b21	28.68	65.72	-14.595	14.115	0	0	0	3.20151	0	0	0	0.188324	0	37.6648	0	0	0	0	0	0.188324	0	0	0	0	0	2.82486	0	0	0	0.188324	0	0	0	0	0	0	0.376648	0	0	0	0	0	0	0	0	0	0	3.9548	47.081
Seppa_b22	27.85	65.48	-13.935	14.64	0	0	0	1.59363	0	0.199203	0	0.398406	0	31.8725	0	0	0	0	0	0	0	0.398406	0.199203	0	0	2.58964	0	0	0	0	0.398406	0	0	0	0	0	0.199203	0	0	0	0.398406	0	0	0	0	0	0	4.98008	52.988
Seppa_b23	27.6	65.37	-13.808	14.667	0	0	0	1.7341	0	0	0	0	0	25.4335	0	0	0	0	0	0	0	0	0	0	0.192678	1.34875	0	0	0	0.192678	0.192678	0	0	0	0	0	2.11946	0	0	0	0.192678	0	0	0	0	0	0	4.62428	60.1156
Seppa_b24	28.4	65.28	-14.506	14.184	0	0	0	2.83554	0	0	0	0	0.189036	21.5501	0	0	0	0	0	0	0	0	0	0	0	1.32325	0	0	0	0	0.756144	0	0	0	0	0	2.26843	0	0	0	0.378072	0	0	0	0	0	0	10.775	55.1985
Seppa_b25	29.52	64.83	-14.032	14.85	0	0	0	3.27869	0	0	0	0.182149	0.182149	25.1366	0	0	0	0	0	0	0	0.182149	0	0	0.182149	0.910747	0	0	0	0	1.0929	0	0	0	0	0	1.63934	0	0	0	0	0	0	0	0	0	0	7.46812	52.459
Seppa_b26	29.6	65.13	-14.506	14.369	0	0	0	1.6129	0	0	0	0.179211	0	21.6846	0	0	0	0	0	0	0	0	0	0	0.179211	1.07527	0	0	0	0	0.358423	0	0	0	0	0	0.537634	0	0	0	0	0	0	0	0.179211	0	0	8.96057	61.4695
Seppa_b27	29.2	65.27	-14.472	14.328	0	0	0	1.53551	0	0	0	0.191939	0.191939	27.4472	0	0	0	0	0	0	0	0.191939	0	0	0	1.15163	0	0	0	0.191939	0.767754	0	0	0	0	0	2.11132	0	0	0	0	0	0	0	0	0	0	5.9501	58.1574
Seppa_b28	28.2005	64.8111	-14.009	14.472	0	0	0	3.27273	0	0	0	0	0	19.6364	0	0	0	0	0	0	0	0	0	0	0.363636	2	0	0	0	0	0.545455	0	0	0	0	0	2	0	0	0	0.363636	0	0	0	0	0	0	9.81818	51.8182
Seppa_b29	27.68	64.47	-13.259	14.831	0	0	0	4.41696	0	0	0	0.530035	0	16.7845	0	0	0	0	0	0	0	0	0	0	0	0	0	0	0	0	0.176678	0	0	0	0	0	3.00353	0	0	0	0.176678	0	0	0	0	0	0	14.1343	56.7138
Seppa_b3	26.82	68.82	-16.097	13.495	0	0	0	0.191939	0	0	0	0.383877	0	23.0326	0	0	0	0	0	0	0	0	0	0	0	2.30326	0	0	0	0	0.383877	0	0	0	0	0	0.959693	0	0	0	0.191939	0	0	0	0	0	0	2.30326	67.1785
Seppa_b30	26.53	64.13	-11.504	15.492	0	0	0	4.15913	0	0	0	0.361664	0	40.6872	0	0	0	0	0	0	0	0.361664	0	0	0.361664	1.80832	0	0	0	0	0.180832	0	0	0	0.180832	0	1.80832	0	0	0	0	0	0	0	0	0	0	3.07414	36.1664
Seppa_b31	27.53	64.15	-12.403	15.3	0	0	0	4.98221	0	0	0	0	0	28.2918	0	0	0	0	0	0	0	0.177936	0.177936	0	0	0.533808	0	0	0	0	0.177936	0	0	0	0	0	0.711744	0	0	0	0.355872	0	0	0	0	0	0	6.76157	51.4235
Seppa_b32	28.75	64.17	-13.437	15.115	0	0	0	7.0018	0	0	0	0	0	25.4937	0	0	0	0	0	0	0	0	0	0	0	1.25673	0	0	0	0.359066	0.5386	0	0	0	0	0	1.97487	0	0	0	0.359066	0	0	0	0	0	0	7.71993	49.5512
Seppa_b33	30.17	64.28	-13.749	15.293	0	0	0	3.39623	0	0	0	0.754717	0.188679	27.3585	0	0	0	0	0	0	0	0.188679	0	0	0	1.13208	0	0	0	0	1.32075	0	0	0	0	0	0.566038	0	0	0	0.377358	0	0	0	0	0	0	2.83019	59.0566
Seppa_b34	30.32	64.25	-13.887	15.213	0	0	0	2.68199	0	0	0	0.191571	0.191571	20.6897	0	0	0	0	0	0	0	0.574713	0	0	0.191571	0.957854	0	0	0	0	0.957854	0	0	0	0	0	0.191571	0	0	0	0.191571	0	0	0	0	0	0	8.62069	62.2605
Seppa_b35	30.32	64.18	-13.98	15.096	0	0	0	3.51852	0	0	0	0	0.185185	21.6667	0	0	0	0	0	0	0	0.37037	0	0	0	1.11111	0	0	0	0	0.185185	0	0	0	0	0	0.740741	0	0	0	0.185185	0	0	0	0	0	0	7.40741	62.037
Seppa_b36	30.08	64.02	-13.743	15.157	0	0	0	3.57143	0	0	0	0.18797	0	23.4962	0	0	0	0	0	0	0	0.18797	0	0	0.56391	0.56391	0	0	0	0	0.56391	0	0	0	0	0	0.37594	0	0	0	0.18797	0	0	0	0	0	0	10.7143	56.5789
Seppa_b37	29.77	63.95	-13.798	14.943	0	0	0	4.82625	0	0	0	0.3861	0	23.9382	0	0	0	0	0	0	0	0.19305	0	0	0	0.3861	0	0	0	0	0.19305	0	0	0	0.19305	0	1.1583	0	0	0	0.3861	0	0	0	0	0	0	9.65251	54.2471
Seppa_b38	29.48	64.07	-13.564	15.109	0	0	0	4.07407	0	0	0	0.185185	0	15.3704	0	0	0	0	0	0	0	0.185185	0	0	0.185185	0.740741	0	0	0	0	0.37037	0	0	0	0.185185	0	0.555556	0	0	0	0.185185	0	0	0	0	0	0	6.85185	67.5926
Seppa_b39	29.92	63.6	-13.054	15.646	0	0	0	4.15094	0	0	0	0.188679	0	19.0566	0	0	0	0	0	0	0	0	0	0	0	1.32075	0	0	0	0	0.566038	0	0	0	0	0	0.943396	0	0	0	0.377358	0	0	0	0	0	0	8.49057	61.1321
Seppa_b4	27.83	68.63	-15.307	13.528	0	0	0	0.753296	0	0	0	0	0.188324	18.6441	0	0	0	0	0	0	0	0	0	0	0.188324	1.50659	0	0	0	0.188324	0.376648	0	0	0	0	0	0.376648	0	0	0	0.376648	0	0	0	0	0	0	1.12994	74.9529
Seppa_b40	30.22	63.3	-12.844	15.768	0	0	0	5.40037	0	0	0	0.744879	0.18622	22.905	0	0	0	0	0	0	0	0.18622	0	0	0	0.931099	0	0	0	0	0.558659	0	0	0	0	0	2.60708	0	0	0	0.744879	0	0	0	0	0	0	3.72439	57.3557
Seppa_b41	30.67	63.25	-13.198	15.502	0	0	0	4.98155	0	0	0	0.184502	0.369004	27.6753	0	0	0	0	0	0	0	0	0	0	0	0.553506	0	0	0	0	0.184502	0	0	0	0	0	1.10701	0	0	0	0.184502	0	0	0	0	0	0	7.74908	51.476
Seppa_b42	30.43	62.95	-12.774	15.646	0	0	0	5.25292	0	0.194553	0	0	0	26.6537	0	0	0	0	0	0	0	0.389105	0	0	0	0.77821	0	0	0	0	0.194553	0	0	0	0	0	0.972763	0	0	0	0	0	0	0	0	0	0	8.36576	50.9728
Seppa_b43	30.77	62.62	-12.158	15.886	0	0	0	6.51801	0	0	0	0	0	31.5609	0	0	0	0	0	0	0	0	0	0	0	0.343053	0	0	0	0	0	0	0	0	0	0	0.343053	0	0	0	0.343053	0	0	0	0	0	0	7.7187	47.8559
Seppa_b44	30.27	62.6	-12.11	16	0	0	0	7.01754	0	0	0	0.584795	0.194932	36.4522	0	0	0	0	0	0	0	0.389864	0	0	0.194932	0.194932	0	0	0	0	0.194932	0	0	0	0	0	0.779727	0	0	0	0	0	0	0	0	0	0	11.1111	38.2066
Seppa_b45	28.92	62.87	-12.051	16.02	0	0	0	6.64557	0	0	0	0.316456	0.158228	23.1013	0	0	0	0	0	0	0	0	0	0	0	0.791139	0	0	0	0	0	0	0	0	0	0	0.949367	0	0	0	0.316456	0	0	0	0	0	0	7.12025	44.1456
Seppa_b46	28.4	62.8	-11.595	16.408	0	0	0	12.437	0	0	0	0	0	30.5882	0	0	0	0	0	0	0	0	0.168067	0	0.672269	0.672269	0	0	0	0	0	0	0	0	0	0	0.336134	0	0	0	0.168067	0	0	0	0	0	0	12.7731	25.5462
Seppa_b47	28.55	62.47	-11.076	16.749	0	0	0	7.97774	0	0	0	0.371058	0.185529	25.2319	0	0	0	0	0	0	0	0	0	0	0	0.371058	0	0	0	0	0	0	0	0	0	0	0.927644	0	0	0	0.371058	0	0	0	0	0	0	14.4712	38.59
Seppa_b48	27.48	62.48	-10.747	16.467	0	0	0	9.16179	0	0	0	0.389864	0	45.0292	0	0	0	0	0	0	0	0	0	0	0	0.389864	0	0	0	0	0	0	0	0	0	0	0.389864	0	0	0	0	0	0	0	0	0	0	10.7212	29.8246
Seppa_b49	28	62.67	-11.192	16.636	0	0	0	11.1498	0	0.174216	0	0.348432	0	33.9721	0	0	0	0	0	0	0	0.174216	0.174216	0	0.174216	0.522648	0	0	0	0	0	0	0	0	0	0	0.348432	0	0	0	0.348432	0	0	0	0	0	0	13.9373	26.1324
Seppa_b5	27.9	68.48	-15.244	13.714	0	0	0	0.646552	0	0	0	0.431034	0	33.8362	0	0	0	0	0	0	0	0	0	0	0	3.23276	0	0	0	0	1.2931	0	0	0	0	0	3.23276	0	0	0	0	0	0	0	0	0	0	1.72414	52.5862
Seppa_b50	27.9	62.18	-10.358	16.886	0	0	0	9.16031	0	0	0	0.572519	0	27.8626	0	0	0	0	0	0	0	0	0	0	0	0.763359	0	0	0	0	0	0	0	0	0	0	0.19084	0	0	0	0	0	0	0	0	0	0	6.10687	51.3359
Seppa_b51	28.48	62.37	-11.209	16.535	0	0	0	5.99251	0	0	0	0.187266	0	28.4644	0	0	0	0	0	0	0	0.187266	0	0	0	0	0	0	0	0	0.374532	0	0	0	0	0	1.1236	0	0	0	0	0	0	0	0	0	0	9.17603	50.5618
Seppa_b52	26.78	63.12	-10.983	15.849	0	0	0	6.26118	0	0	0	0.357782	0	32.2004	0	0	0	0	0	0	0	0	0.178891	0	0.178891	1.07335	0	0	0	0	0	0	0	0	0	0	0.894454	0	0	0	0	0	0	0	0.178891	0	0	8.40787	37.746
Seppa_b53	26.58	63.43	-10.844	15.952	0	0	0	5.60345	0	0	0	0	0	27.5862	0	0	0	0	0	0	0	0	0	0	0.215517	1.2931	0	0	0	0	0	0	0	0	0.215517	0	1.2931	0	0	0	0	0	0	0	0	0	0	10.9914	43.319
Seppa_b54	26.12	63.07	-10.747	15.667	0	0	0	7.40741	0	0	0	0	0	35.3704	0	0	0	0	0	0	0	0.555556	0	0	0	0.555556	0	0	0	0	0.185185	0	0	0	0	0	1.85185	0	0	0	0	0	0	0	0	0	0	5.55556	40.1852
Seppa_b55	25.48	63.17	-10.689	15.401	0	0	0	7.03422	0	0	0	0	0	27.9468	0	0	0	0	0	0	0	0	0	0	0	2.09125	0	0	0	0	0	0	0	0	0	0	1.14068	0	0	0	0	0	0	0	0	0	0	5.70342	48.289
Seppa_b56	25.03	62.87	-10.763	15.005	0	0	0	4.28016	0	0	0	0.194553	0	30.5447	0	0	0	0	0	0	0	0.194553	0	0	0	0.77821	0	0	0	0.194553	0.389105	0	0	0	0	0	2.33463	0	0	0	0	0	0	0	0	0	0	7.393	47.8599
Seppa_b57	24.63	62.7	-10.755	14.701	0	0	0	4.38931	0	0	0	0.954198	0	19.6565	0	0	0	0	0	0	0	0	0	0	0.19084	0.954198	0	0	0	0	0.381679	0	0	0	0	0	0.19084	0	0	0	0.381679	0	0	0	0	0	0	9.35115	60.1145
Seppa_b58	24.67	62.43	-10.103	15.445	0	0	0	2.6178	0	0	0	0	0	30.8901	0	0	0	0	0	0	0	0.17452	0	0	0.34904	1.04712	0	0	0	0	0.17452	0	0	0	0	0	3.14136	0	0	0	0.17452	0	0	0	0	0	0	9.42408	44.8517
Seppa_b59	25.17	62.35	-10.598	15.233	0	0	0	7.24138	0	0	0	0.517241	0	34.6552	0	0	0	0	0	0	0	0	0	0	0.517241	0.689655	0	0	0	0.172414	0.172414	0	0	0	0	0	1.89655	0	0	0	0	0	0	0	0	0	0	10.3448	35.8621
Seppa_b6	27.35	67.47	-15.812	13.501	0	0	0	1.28205	0	0	0	0.213675	0.213675	33.7607	0	0	0	0	0	0	0	0	0	0	0	1.92308	0	0	0	0.213675	1.06838	0	0	0	0	0	1.49573	0	0	0	0	0	0	0	0	0	0	5.12821	50.641
Seppa_b60	25.43	62.43	-10.515	15.386	0	0	0	7.34095	0	0	0	0.163132	0.163132	27.8956	0	0	0	0	0	0	0	0	0	0	0.489396	0.652529	0	0	0	0	0	0	0	0	0	0	0.163132	0	0	0	0.652529	0	0	0	0	0	0	9.6248	33.6052
Seppa_b61	26.75	61.98	-9.963	16.275	0	0	0	6.14203	0	0	0	0.575816	0	30.9021	0	0	0	0	0	0	0	0.191939	0	0	0.191939	0.575816	0	0	0	0	0.575816	0	0	0	0	0	0.383877	0	0	0	0	0	0	0	0	0	0	8.4453	47.7927
Seppa_b62	27.43	61.75	-10.037	16.371	0	0	0	10.5364	0	0	0	0.191571	0	33.908	0	0	0	0	0	0	0	0	0	0	0.574713	0.383142	0	0	0	0	0.383142	0	0	0	0	0	0.766284	0	0	0	0.191571	0	0	0	0	0	0	7.27969	38.5057
Seppa_b63	27.67	61.57	-9.548	16.836	0	0	0	6.11855	0	0	0	0.382409	0.191205	13.1931	0	0	0	0	0	0	0	0.382409	0	0	0	0.764818	0	0	0	0	0.191205	0	0	0	0	0	0.573614	0	0	0	0.573614	0	0	0	0	0	0	8.03059	67.1128
Seppa_b64	28.43	61.45	-10.061	16.868	0	0	0	8.57143	0	0	0	0.380952	0	36.381	0	0	0	0	0	0	0	0	0	0	0	0.380952	0	0	0	0	0.571429	0	0	0	0	0	1.71429	0	0	0	0	0	0	0	0	0	0	2.47619	45.5238
Seppa_b65	28.33	61	-9.336	16.836	0	0	0	8.56031	0	0	0	0	0	30.5447	0	0	0	0	0	0	0	0	0	0	0.583658	0	0	0	0	0.194553	0.194553	0	0	0	0	0	0.972763	0	0	0	0	0	0	0	0	0	0	12.8405	39.1051
Seppa_b66	28.2	60.9	-8.963	16.977	0	0	0	9.79133	0	0.160514	0	0.321027	0	29.8555	0	0	0	0	0	0	0	0	0	0	0.963082	1.60514	0	0	0	0	0.160514	0	0	0	0.160514	0	3.04976	0	0	0	0	0	0	0	0	0	0	9.30979	33.7079
Seppa_b67	28.13	60.8	-8.818	16.9	0	0	0	10.1887	0	0	0	0.377358	0	34.9057	0	0	0	0	0	0	0	0	0	0	0.566038	0.754717	0	0	0	0.188679	0	0	0	0	0	0	1.32075	0	0	0	0.377358	0	0	0	0	0	0	4.71698	38.8679
Seppa_b68	27.82	60.7	-8.567	16.827	0	0	0	5.48204	0	0	0	0.567108	0	27.0321	0	0	0	0	0	0	0	0.189036	0	0	0.378072	0.189036	0	0	0	0	0.567108	0	0	0	0.378072	0	0.378072	0	0	0	0	0	0	0	0	0	0	13.0435	46.6919
Seppa_b69	23.47	60.07	-6.261	16.227	0	0	0	10.0334	0	0.167224	0	0.501672	0	31.2709	0	0.167224	0	0	0	0	0	0.167224	0.167224	0	0.83612	1.50502	0	0	0	0	0.334448	0	0	0	0.167224	0	2.00669	0	0	0	0	0	0	0	0.167224	0	0	7.35786	30.9365
Seppa_b7	27.73	67.43	-15.579	13.629	0	0	0	2.45283	0	0	0	0.188679	0	33.5849	0	0	0	0	0	0	0	0	0	0	0.188679	2.26415	0	0	0	0.566038	0.377358	0	0	0	0	0	0.566038	0	0	0	0.377358	0	0	0	0	0	0	3.77358	52.6415
Seppa_b70	23.13	60.03	-5.542	16.082	0	0	0	8.57633	0	0	0	0.171527	0.171527	37.9074	0	0	0	0	0	0	0	0.343053	0	0	0.686106	0.686106	0	0	0	0	0.686106	0	0	0	0	0	0.857633	0	0	0	0	0	0	0	0	0	0	7.03259	35.6775
Seppa_b71	23.25	59.97	-5.556	16.104	0	0	0	5.9322	0	0	0	0	0	30.1695	0	0	0	0	0	0	0	0.169492	0	0	0.338983	0.338983	0	0	0	0	0.338983	0	0	0	0	0	1.86441	0	0	0	0	0	0	0	0	0	0	8.81356	46.1017
Seppa_b72	24.47	60.33	-8.087	15.289	0	0	0	6.73953	0	0	0	0.728597	0	28.5974	0	0	0	0	0	0	0	0	0	0	0.182149	0.182149	0	0	0	0	0.364299	0	0	0	0	0	0.728597	0	0	0	0	0	0	0	0	0	0	14.3898	42.8051
Seppa_b73	24.1379	60.5038	-8.279	15.463	0	0	0	9.04059	0	0.184502	0	0.553506	0	29.7048	0	0	0	0	0	0.184502	0	0.369004	0	0	0.369004	0.369004	0	0	0	0	0.184502	0	0	0	0	0	1.29151	0	0	0	0	0	0	0	0	0	0	10.8856	35.6089
Seppa_b74	23.88	60.6	-8.434	15.454	0	0	0	5.99647	0	0	0	0.176367	0	35.2734	0	0	0	0	0	0	0	0	0.176367	0	0.352734	0	0	0	0	0	0	0	0	0	0	0	0.352734	0	0	0	0.176367	0	0	0	0	0	0	12.1693	37.9189
Seppa_b75	23.75	60.68	-8.428	15.43	0	0	0	7.94824	0	0	0	0.369686	0.184843	34.5656	0	0	0	0	0	0	0	0	0	0	1.47874	0.184843	0	0	0	0	0.554529	0	0	0	0	0	0.924214	0	0	0	0	0	0	0	0	0	0	7.94824	41.0351
Seppa_b76	23.42	60.38	-7.4	15.718	0	0	0	9.45946	0	0.19305	0	0.3861	0.19305	29.5367	0	0.19305	0	0	0	0	0	0.19305	0	0	1.9305	2.50965	0	0	0	0.3861	0	0	0	0	0.3861	0	1.5444	0	0	0	0	0	0	0	0	0	0	5.40541	27.9923
Seppa_b77	23.65	60.35	-7.965	15.511	0	0	0	6.41026	0	0	0	0.18315	0.18315	28.3883	0	0	0	0	0	0	0	0	0	0	0.549451	0	0	0	0	0	1.64835	0	0	0	0	0	2.38095	0	0	0	0	0	0	0	0	0	0	8.05861	46.1538
Seppa_b78	24.6	60.33	-7.851	15.603	0	0	0	6.86275	0	0	0	0.326797	0	28.4314	0	0	0	0	0	0.163399	0	0	0	0	0.326797	0.980392	0	0	0	0	0.326797	0	0.163399	0	0	0	3.10458	0	0	0	0	0	0	0	0	0	0	9.96732	41.5033
Seppa_b79	22.42	60.05	-4.924	16.276	0	0	0	7.89474	0	0	0	0.202429	0	24.2915	0	0	0	0	0	0	0	0.202429	0	0	0.607287	1.01215	0	0	0	0	0.202429	0	0	0	0	0	1.61943	0	0	0	0	0	0	0	0	0.202429	0	7.69231	47.9757
Seppa_b8	29.25	67.42	-15.715	12.985	0	0	0	1.83486	0	0	0	0	0	33.3945	0	0	0	0	0	0	0	0.183486	0	0	0	2.75229	0	0	0	0.183486	1.2844	0	0	0	0	0	2.38532	0	0	0	0.366972	0	0	0	0	0	0	4.22018	43.8532
Seppa_b80	22.35	60.77	-6.816	16.163	0	0	0	6.59134	0	0	0	0.564972	0	29.1902	0	0	0	0	0	0	0	0.188324	0	0	0.564972	0.188324	0	0	0	0	0.188324	0	0	0	0	0	1.88324	0	0	0	0	0	0	0	0	0	0	7.34463	48.5876
Seppa_b81	22.02	61.08	-6.922	15.862	0	0	0	6.10687	0	0	0	0	0.19084	29.3893	0	0	0	0	0	0	0	0.19084	0	0	0.572519	0.19084	0	0	0	0	0	0	0	0	0	0	1.9084	0	0	0	0	0	0	0	0	0	0	7.63359	45.6107
Seppa_b82	22.67	61.6	-8.026	15.836	0	0	0	3.7037	0	0	0	0	0	24.6296	0	0	0	0	0	0	0	0	0	0	0	0.740741	0	0	0	0	0.185185	0	0	0	0	0	1.48148	0	0	0	0	0	0	0	0	0	0	8.7037	52.7778
Seppa_b83	23.4543	61.4953	-9.017	15.486	0	0	0	3.68217	0	0	0	0	0	29.4574	0	0	0	0	0	0	0	0	0	0	0.193798	0.387597	0	0	0	0	0.193798	0	0	0	0.193798	0	0	0	0	0	0	0	0	0	0	0	0	11.0465	48.6434
Seppa_b84	23.3	61.37	-8.483	15.721	0	0	0	7.53296	0	0	0	0.564972	0	29.0019	0	0	0	0	0	0	0	0	0	0	0	0.188324	0	0	0	0.188324	0	0	0	0	0.188324	0	2.25989	0	0	0	0	0	0	0	0	0	0	11.4878	40.3013
Seppa_b85	23.97	61.4	-9.073	15.739	0	0	0	9.68858	0	0	0	0.519031	0	30.1038	0	0	0	0	0	0	0	0.346021	0.17301	0	0	1.03806	0	0	0	0	0.346021	0	0	0	0.17301	0	0	0	0	0	0.346021	0	0	0	0	0	0	8.82353	37.8893
Seppa_b86	24.8	61.68	-9.476	16.153	0	0	0	5.10563	0	0	0	0.176056	0	31.338	0	0	0	0	0	0	0	0.176056	0	0	0.176056	0.528169	0	0	0	0	0	0	0	0	0	0	2.28873	0	0	0	0.352113	0	0	0	0	0	0	9.50704	42.7817
Seppa_b87	25.23	61.83	-9.71	16.002	0	0	0	6.52985	0	0.186567	0	0.186567	0	42.1642	0	0.186567	0	0	0	0	0	0	0	0	0	0.373134	0	0	0	0	0.186567	0	0	0	0	0	1.30597	0	0	0	0	0	0	0	0	0	0	8.76866	33.3955
Seppa_b88	25.08	61.35	-9.217	16.141	0	0	0	7.09091	0	0.181818	0	0.181818	0	28.3636	0	0	0	0	0	0	0	0	0	0	0.363636	0	0	0	0	0	0.545455	0	0	0	0	0	1.27273	0	0	0	0	0	0	0	0	0	0	9.63636	47.6364
Seppa_b89	25.18	61.18	-9.25	15.924	0	0	0	8.56102	0	0	0	0.546448	0.182149	27.1403	0	0	0	0	0	0	0	0.182149	0	0	0	0	0	0	0	0.182149	0.182149	0	0	0	0	0	1.27505	0	0	0	0	0	0	0	0	0	0	12.7505	41.7122
Seppa_b9	29.27	67.3	-15.438	13.253	0	0	0	1.79283	0	0	0	0	0	36.8526	0	0	0	0	0	0	0	0	0	0	0.199203	0.996016	0	0	0	0	0.199203	0	0	0	0	0	2.39044	0	0	0	0	0	0	0	0	0	0	5.77689	48.2072
Seppa_b90	25.47	61.07	-8.93	16.122	0	0	0	8.28729	0	0	0	0	0.184162	39.4107	0	0	0	0	0	0	0	0.736648	0	0	0.184162	0.552486	0	0	0	0.184162	0.184162	0	0	0	0	0	2.20994	0	0	0	0	0	0	0	0	0	0	6.99816	32.7808
Seppa_b91	25.92	60.68	-8.54	16.22	0	0	0	8.00971	0	0	0	0.485437	0.242718	34.2233	0	0	0	0	0	0	0	0.728155	0	0	0.485437	0.970874	0	0	0	0	0.242718	0	0	0	0	0	1.94175	0	0	0	0	0	0	0	0	0	0	10.4369	30.3398
Seppa_b92	25.8	60.55	-8.157	16.357	0	0	0	7.88462	0	0	0	0.192308	0	22.6923	0	0.192308	0	0	0	0	0	0.192308	0	0	0.384615	0.769231	0	0	0	0	0	0	0	0	0.384615	0	3.07692	0	0	0	0	0	0	0	0	0	0	12.3077	44.8077
Seppa_b93	27.07	60.97	-9.143	16.521	0	0	0	8.02239	0	0	0	0.186567	0.186567	32.4627	0	0	0	0	0	0	0	0.373134	0.186567	0	0.373134	0.746269	0	0	0	0.186567	0.559701	0	0	0	0	0	0	0	0	0	0	0	0	0	0	0	0	11.3806	36.7537
Seppa_b94	27.07	60.77	-8.518	16.73	0	0	0	9.53206	0	0	0	0.17331	0.17331	30.3293	0	0.17331	0	0	0	0	0	0.17331	0	0	0.34662	0.693241	0	0	0	0.17331	0	0	0	0	0	0	1.21317	0	0	0	0	0	0	0	0	0	0	9.18544	34.1421
Seppa_b95	27.28	60.78	-8.684	16.536	0	0	0	9.66543	0	0	0	0.185874	0.185874	15.2416	0	0	0	0	0	0	0	0.557621	0	0	0	1.11524	0	0	0	0	0	0	0	0	0	0	1.67286	0	0	0	0	0	0	0	0	0	0	12.4535	52.4164
Seppa_b96	27.13	60.67	-8.202	16.756	0	0	0	7.47126	0	0	0	0.957854	0	32.7586	0	0	0	0	0	0.191571	0	0	0	0	0.574713	0.383142	0	0	0	0	0.191571	0	0	0.191571	0	0	1.341	0	0	0	0.191571	0	0	0	0	0	0	6.70498	43.4866
Seppa_b97	25.3948	66.9213	-14.332	14.69	0	0	0	3.0349	0	0	0	0.60698	0	41.8816	0	0	0	0	0	0.151745	0	0	0	0	0.151745	2.57967	0	0	0	0	1.21396	0	0	0	0	0	2.57967	0	0	0	0.60698	0	0	0	0	0	0	3.0349	38.8467
Seppa_b98	23.6731	67.9902	-16.436	13.366	0	0	0	0.839161	0	0	0	0.13986	0	33.8462	0	0	0	0	0	0	0	0	0	0	0.13986	0.41958	0	0	0	0.41958	1.67832	0	0	0	0	0	0.559441	0	0	0	0.839161	0	0	0	0	0	0	2.23776	56.2238
Seppa_b99	22.8962	68.4204	-15.773	12.629	0	0	0	0.95057	0	0	0	0	0.190114	42.0152	0	0	0	0	0	0	0	0	0	0	0	3.04183	0	0	0	0.190114	1.3308	0	0	0	0	0	0.760456	0	0	0	0.570342	0	0	0	0	0	0	1.71103	46.7681
Seppa_c1	25.87	55.22	-6.32	16.839	0	0	0	7.46269	0	0	0	0	0	17.1642	0	0	0	0	0	0.373134	0	0	0	0	0.746269	0	0	0	0	0	0.746269	0	0	0	0	0	0.559701	0	0	0	0	0	0	0	0	0.746269	0	12.6866	48.3209
Seppa_d1	25.93	55.55	-6.651	16.583	0	0	0	3.05927	0	0	0	0	0	21.9885	0	0	0	0	0	0.382409	0	0	0	0	3.05927	0	0	0	0	0	1.52964	0	0	0	0	0	0	0	0	0	0	0	0	0	0.191205	0	0	8.98662	51.8164
Seppa_e1	25.9	55.18	-6.264	16.888	0	0	0	6.52174	0	0	0	0.988142	0	21.5415	0	0	0	0	0	0	0	0.790514	0	0	0	0.197628	0	0	0	0	1.58103	0	0	0	0	0	0.592885	0	0	0	0	0	0	0	0	0	0	7.11462	53.7549
Seppa_f1	25.77	55.18	-6.2	16.907	0	0	0	10.0548	0	0	0	0.548446	0.365631	22.6691	0	0	0	0	0	0.182815	0	0.182815	0	0	2.55941	0.182815	0	0	0	0	0.548446	0	0	0	0	0	0.365631	0	0	0	0	0	0	0	0	0.182815	0	8.40951	47.532
Seppa_g1	25.5	55.2	-6.209	16.821	0	0	0	8.73494	0	0.301205	0	0.451807	0	23.3434	0	0	0	0	0	0	0	0.301205	0	0	1.80723	0.150602	0	0	0	0	0	0	0	0	0	0	0.150602	0	0	0	0	0	0	0	0	0.451807	0	3.01205	51.3554
Seppa_h1	24.47	55.62	-5.64	16.992	0	0	0	5.53279	0	0	0	0	0.614754	13.7295	0	0	0	0	0	0	0	0.204918	0.409836	0	0.614754	0	0	0	0	0	0	0	0	0	0.409836	0	0	0	0	0	0	0	0	0	0	1.84426	0	14.1393	52.2541
Seppa_i1	24.73	54.6	-6.057	16.931	0	0	0	16.4894	0	0	0	1.24113	0.70922	8.86525	0	0	0	0	0	0.35461	0	0.177305	0.177305	0	0.531915	0.177305	0	0	0	0.177305	0	0	0	0	0	0	0	0	0	0	0	0	0	0	0	3.01418	0	22.5177	33.6879
Seppa_j1	24.52	54.62	-6.49	16.401	0	0	0	11.4563	0	0.194175	0	2.13592	0.194175	28.1553	0	0	0	0	0	0.194175	0	1.16505	0.194175	0	0.970874	0.194175	0	0	0	0	0	0	0	0	0	0	0.194175	0	0.582524	0	0	0	0	0	0	2.3301	0	7.76699	23.1068
Seppa_k1	24.67	54.58	-6.181	16.773	0	0	0	3.08442	0	0	0	1.13636	0.162338	21.2662	0	0	0	0	0	0	0	0.324675	0	0	1.2987	0	0	0	0	0	0	0	0	0	0	0	0	0	0	0	0	0	0	0	0	0.162338	0	3.40909	61.6883
Seppa_l1	24.7	54.55	-6.366	16.624	0	0	0	13.0081	0	0	0	1.21951	0.609756	18.4959	0	0	0	0	0	0	0	0.203252	0	0	0	0	0	0	0	0	0	0	0	0	0	0	0	0	0	0.203252	0	0	0	0	0	0	0	9.55285	49.7967
Seppa_m1	23.98	54.2	-6.057	17.052	0	0.182482	0	12.2263	0	0	0	1.27737	0.364964	16.0584	0	0	0	0	0	0	0	0.912409	0	0	1.45985	0.182482	0	0	0	0	0	0	0	0	0.182482	0	0.547445	0	0	0	0	0	0	0	0	0.912409	0	4.0146	44.3431
Seppa_n1	24.18	54.22	-6.249	16.915	0	0	0	4.5045	0	0	0	0.225225	0	13.0631	0	0	0	0	0	0	0	0.675676	0	0	0.900901	0	0	0	0	0	0	0	0	0	0	0	0	0	7.43243	0	0	0	0	0	0	0.45045	0	6.98198	59.009
Seppa_o1	24.65	54.37	-6.222	16.829	0	0.728597	0	9.83607	0	0	0	0.728597	0	23.8616	0	0	0	0	0	0	0	0	0	0	3.27869	0	0	0	0	0	0.910747	0	0	0	0.546448	0	0.182149	0	0	0	0	0	0	0	0	1.45719	0	5.82878	37.7049
Seppa_p1	24.28	54.38	-6.478	16.544	0	1.02881	0	10.6996	0	0	0	0.617284	0.205761	14.1975	0	0	0	0	0	0	0	0.205761	0	0	1.44033	0	0	0	0	0	0	0	0	0	1.44033	0	0.411523	0	0	0	0	0	0	0	0	6.99588	0	6.99588	34.5679
Seppa_q1	24.2	54.28	-6.233	16.844	0	0	0	8.86792	0	0.188679	0	0.754717	0.188679	20.566	0	0	0	0	0	0.188679	0	0.188679	0	0	0.943396	0	0	0	0	0	0	0	0	0	0.566038	0	0	0	0	0	0	0	0	0	0	1.69811	0	6.60377	41.8868
Seppa_r1	23.63	54.12	-5.777	16.907	0	0	0	4.30712	0	0	0	0.749064	0	17.9775	0	0	0	0	0	0	0	0	0	0	4.49438	0.187266	0	0	0	0	0.187266	0	0	0	0	0	0	0	0	0	0	0	0	0	0	0	0	7.1161	54.3071
Seppa_s1	24.43	54.35	-6.218	16.819	0	0.172414	0	4.82759	0	0.172414	0	1.37931	0	26.0345	0	0	0	0	0	0.862069	0	0	0	0	0.517241	0	0	0	0	0	0.517241	0	0	0	0.517241	0	0	0	0	0	0	0	0	0	0	0.517241	0	5	48.1034
Seppa_t1	23.35	54.03	-5.461	16.977	0	0	0	10.6996	0	0	0	0	0	23.8683	0	0	0	0	0	0	0	0.411523	0	0	0.205761	0.411523	0	0	0	0	0.823045	0	0	0.205761	0.411523	0	0	0	0	0	0	0	0	0	0	1.02881	0	2.05761	50.4115
Seppa_u1	23.78	54.07	-5.911	17.129	0	0	0	12.1681	0	0.221239	0	0.884956	0	16.1504	0	0	0	0	0	0.221239	0	0.221239	0	0	0.884956	0.221239	0	0	0	0	0	0	0	0	2.65487	0	0.663717	0	0	0	0	0	0	0	0	2.43363	0	1.76991	40.2655
Seppa_v1	33.1	58.05	-11.088	16.432	0	0	0	23.8889	0	0.185185	0	1.11111	0.185185	31.2963	0	0.185185	0	0	0	0	0	1.66667	0.185185	0	1.85185	0.37037	0	0	0	0	0.185185	0	0	0	0.185185	0	1.11111	0	0	0	0.185185	0	0	0	0	0	0	7.22222	21.4815
Seppa_v10	29.08	56.45	-8.298	16.9	0	0	0	16.2963	0.185185	0.185185	0	1.2963	0.37037	26.8519	0	0	0	0	0	0	0	0.740741	0	0	0	0.185185	0	0	0	0.37037	0.185185	0	0	0	0	0	1.11111	0	0	0	0.185185	0	0	0	0	0	0	2.59259	32.5926
Seppa_v11	29.45	56.32	-8.491	16.805	0	0	0	22.8477	0	0.165563	0	1.82119	0	33.1126	0	0.331126	0	0	0	0	0	0.331126	0	0	1.15894	0.662252	0	0	0	0.331126	0.165563	0	0.331126	0	0.165563	0	0.993377	0	0	0	0	0	0	0	0	0	0	2.48344	22.1854
Seppa_v12	29.77	56.33	-8.818	16.588	0	0.150376	0	27.3684	0.150376	0.300752	0	1.80451	0	36.9925	0	0	0	0	0	0.150376	0	0.300752	0	0	1.35338	0.300752	0	0	0	0	0	0	0	0	0.150376	0	0.75188	0	0	0	0	0	0	0	0	0	0	2.40602	12.6316
Seppa_v13	30.25	56.28	-9.062	16.538	0	0	0	14.4674	0.158983	0.317965	0	0	0.317965	31.9555	0	0.158983	0	0	0	0	0	0.317965	0	0	1.27186	0.953895	0	0	0	0	0	0	0.158983	0	0.63593	0	0.63593	0	0	0	0	0	0	0	0	0.158983	0	7.63116	23.5294
Seppa_v14	30.63	56.23	-8.955	16.836	0	0	0	22.7753	0	0.301659	0	1.05581	0.15083	35.1433	0	0.15083	0	0	0	0	0	0.904977	0.15083	0	2.26244	0.603318	0	0	0	0	0.15083	0	0	0	0.301659	0	1.65913	0	0	0	0	0	0	0	0	0	0	3.31825	13.7255
Seppa_v15	30.65	56.18	-9.112	16.663	0	0	0	16.9946	0	0	0	1.25224	0	35.4204	0	0.178891	0	0	0	0	0	0.715564	0	0	0.715564	0.178891	0	0	0	0	0.178891	0	0	0	0.178891	0	0.536673	0	0	0	0.536673	0	0	0	0	0.536673	0	3.75671	27.3703
Seppa_v16	29.78	56.08	-8.721	16.695	0	0	0	21.5385	0	0	0	2.30769	0	26.1538	0	0	0	0	0	0	0	0.384615	0	0	1.53846	0.576923	0	0	0	0.961538	0.384615	0	0	0	0	0	0.961538	0	0	0	0.192308	0	0	0	0	0	0	4.42308	26.1538
Seppa_v17	30.52	55.78	-8.643	17.026	0	0	0	29.2528	0.476948	0.158983	0	1.58983	0.317965	29.2528	0	0.317965	0	0	0	0	0	0.158983	0.158983	0	0.794913	1.43084	0	0	0	0	0.158983	0	0	0	0	0	0.953895	0	0	0	0	0	0	0	0	0	0	2.22576	15.4213
Seppa_v18	31.67	55.5	-9.181	17.171	0	0	0	25.7576	0	0	0	1.3468	0	35.0168	0	0.16835	0	0	0	0	0	1.17845	0	0	1.17845	0.3367	0	0	0	0	0	0	0	0	0.16835	0	0.16835	0	0	0	0.16835	0	0	0	0	0	0	2.86195	12.4579
Seppa_v19	31.78	55.5	-9.408	17.01	0	0	0	11.4545	0	0.181818	0	1.45455	0	26.5455	0	0	0	0	0	0	0	0.363636	0	0	3.27273	1.09091	0	0	0	0	0	0	0	0	0.181818	0	0.181818	0	0	0	0	0	0	0	0	0.181818	0	8	37.2727
Seppa_v2	32.98	58.13	-10.774	16.647	0	0	0	16.5138	0	0	0	0.458716	0	43.2722	0	0	0	0	0	0	0	0.152905	0	0	0.611621	0.30581	0	0	0	0	0	0	0	0	0	0	0.917431	0	0	0	0.152905	0	0	0	0	0.152905	0	15.4434	12.844
Seppa_v20	31.83	55.167	-9.02	17.354	0	0	0	26.6537	0.389105	0.194553	0	2.14008	0	27.821	0	0	0	0	0	0	0	0.583658	0	0	1.94553	0.972763	0	0	0	0	0	0	0	0	0.194553	0	0.389105	0	0	0	0.194553	0	0	0	0	0	0	6.61479	16.3424
Seppa_v21	34.63	57.63	-11.057	16.943	0	0	0	8.02048	0	0	0	1.02389	0	29.6928	0	0	0	0	0	0	0	0.341297	0	0	1.19454	0.853242	0	0	0	0	0.341297	0	0	0	0.170648	0	1.36519	0	0	0	0.170648	0	0	0	0	0	0	8.53242	29.3515
Seppa_v22	34.35	57.67	-11.018	16.913	0	0	0	7.79896	0	0	0	1.21317	0.34662	30.3293	0	0	0	0	0	0	0	0	0	0	1.38648	1.03986	0	0	0	1.21317	0	0	0	0	0	0	2.07972	0	0	0	0.17331	0	0	0	0	0.17331	0	8.66551	32.0624
Seppa_v23	31.92	58.83	-9.567	17.086	0	0	0	9.47547	0	0.169205	0	1.35364	0.169205	37.5635	0	0	0	0	0	0	0	0.169205	0	0	0.338409	1.35364	0	0	0	0.169205	0.169205	0	0	0	0	0	1.18443	0	0	0	0	0	0	0	0	0	0	7.1066	27.0728
Seppa_v24	32	58.97	-9.658	17.008	0	0	0	10.7034	0	0	0	0.30581	0.152905	31.9572	0	0	0	0	0	0	0	0	0	0	1.52905	0.30581	0	0	0	0.458716	0.152905	0	0	0	0	0	0.611621	0	0	0	0	0	0	0	0	0	0	6.42202	22.4771
Seppa_v3	29.53	57.68	-8.543	17.038	0	0	0	26.506	0	0.267738	0	1.07095	0	40.4284	0	0.267738	0	0	0	0	0	0.535475	0	0	2.1419	0.937082	0	0	0	0.133869	0	0	0	0	0.267738	0	0.937082	0	0	0	0	0	0	0	0	0	0	2.00803	10.174
Seppa_v4	29.67	57.48	-9.218	16.434	0	0	0	27.3906	0	0	0	1.94489	0.162075	33.0632	0	0.162075	0	0	0	0	0	0.324149	0	0	1.13452	0.810373	0	0	0	1.13452	0	0	0	0	0.162075	0	0.486224	0	0	0	0	0	0	0	0	0	0	2.10697	13.6143
Seppa_v5	29.08	57.22	-8.279	17.119	0	0	0	18.2986	0.160514	0	0	2.24719	0.160514	35.1525	0	0.160514	0	0	0	0	0	0	0	0	0.642055	0.963082	0	0	0	0.160514	0	0	0	0	0	0	1.44462	0	0	0	0.160514	0	0	0	0	0	0	3.5313	21.5088
Seppa_v6	29.22	57.06	-8.164	17.222	0	0	0	12.9964	0	0.180505	0	0.902527	0	30.1444	0	0	0	0	0	0	0	0.180505	0	0	1.98556	1.08303	0	0	0	0.180505	0.180505	0	0	0	0.361011	0	1.08303	0	0	0	0	0	0	0	0	0	0	6.6787	23.2852
Seppa_v7	28.67	56.88	-8.029	17.064	0	0	0	11.8375	0	0	0	1.41343	0.176678	30.3887	0	0	0	0	0	0	0	0.176678	0	0	1.06007	1.06007	0	0	0	0	0.176678	0	0	0	0	0	0.706714	0	0	0	0.176678	0	0	0	0	0.176678	0	3.35689	39.2226
Seppa_v8	28.77	56.7	-8.054	17.058	0	0	0	14.6712	0	0.168634	0	0.337268	0	28.4992	0	0.168634	0	0	0	0	0	0.337268	0.168634	0	2.36088	0.337268	0	0	0	0	0.505902	0	0	0.168634	0	0	0.168634	0	0	0	0	0	0	0	0	0	0	7.08263	32.0405
Seppa_v9	29	56.58	-8.524	16.675	0	0	0	27.3897	0.183824	0.183824	0	2.94118	0	24.8162	0	0	0	0	0	0	0	0.551471	0	0	1.28676	0.735294	0	0	0	0	0.183824	0	0	0	0.183824	0	0.735294	0	0	0	0	0	0	0	0	0	0	5.51471	29.4118
Swieta_a1	17.8	54.3667	-4.69	16.629	0.073046	0.073046	0	12.0526	0	0.219138	0	0.292184	0.073046	20.599	0	0.36523	0	0.073046	0	0	0	0.073046	0.073046	0	4.96713	0.803506	0	0	0	0.073046	1.24178	0	0.073046	0.73046	0.073046	0	0.146092	0.073046	0	0	0	0	0	0	0	2.19138	0	0.438276	23.5208
Swieta_a2	17.8	54.3667	-4.69	16.629	0	0	0	10.9696	0	0	0	1.13234	0.353857	20.8776	0	0.0707714	0	0.0707714	0	0	0	0.212314	0.141543	0	2.33546	0.283086	0	0	0	0	0.9908	0	0.0707714	0.636943	0.353857	0	0.353857	0.0707714	0	0	0	0	0	0	0	2.26469	0	0.566171	31.281
Swieta_a3	17.8	54.3667	-4.69	16.629	0	0	0	12.3485	0	0	0	0.757576	0.0757576	25.8333	0	0.454545	0	0	0	0	0	0.151515	0.0757576	0	2.5	0.681818	0	0	0	0.151515	0.909091	0	0	1.43939	0.378788	0	0.151515	0	0	0	0	0	0	0	0	2.42424	0	0.833333	25
Swieta_b1	17.3	54.0167	-4.93	17.702	0	0	0.0661376	3.57143	0	0.198413	0	0.396825	0.330688	10.9127	0	0.132275	0	0	0	0.0661376	0	0.0661376	0.132275	0	1.38889	0.925926	0	0	0	0	0.793651	0	0	0.925926	0.132275	0	0.330688	0	0	0	0	0	0	0	0	0.529101	0	0.661376	50.2646
Swieta_b2	17.3	54.0167	-4.93	17.702	0	0.0654022	0	3.98954	0	0.130804	0	1.24264	0.327011	10.9876	0	0.261609	0	0	0	0.196207	0	0.392413	0.196207	0	1.50425	0.392413	0	0	0	0	0.981033	0	0	0.850229	0.196207	0	0.392413	0.0654022	0	0	0	0	0	0	0	1.04644	0	0.327011	45.6508
Swieta_b3	17.3	54.0167	-4.93	17.702	0.0673854	0	0	4.44744	0	0	0	1.01078	0.471698	9.09704	0	0.134771	0	0.134771	0	0.336927	0	0.471698	0.134771	0	1.07817	0.673854	0	0	0	0.0673854	0.808625	0	0.134771	0.876011	0.404313	0	0.404313	0	0	0	0	0	0	0	0	0.673854	0	0.539084	49.124
Swieta_c1	17.75	54.2167	-4.92	16.76	0	0.0698812	0	15.304	0.139762	0.139762	0	1.1181	0.139762	16.9113	0	0.628931	0	0	0	0	0	0.279525	0.0698812	0	1.39762	0.209644	0	0	0	0	0.419287	0	0.0698812	2.16632	0.349406	0	0.139762	0.0698812	0	0	0	0	0	0	0	2.16632	0	0.55905	37.4563
Swieta_c2	17.75	54.2167	-4.92	16.76	0	0	0	17.2	0.24	0.08	0	1.76	0.08	15.2	0	0.4	0	0	0	0.08	0	0.16	0	0	2.08	0	0	0	0	0.08	0.56	0	0.08	0.96	0.08	0	0.32	0	0	0	0	0	0	0	0	0.88	0	1.6	36.64
Swieta_c3	17.75	54.2167	-4.92	16.76	0	0	0	11.3037	0	0.0693481	0	1.59501	0.485437	12.9681	0	0.208044	0	0	0	0	0	0.416089	0.208044	0	2.21914	0.416089	0	0	0	0	0.485437	0	0.138696	0.901526	0.138696	0	0.138696	0	0	0	0	0	0	0	0	1.80305	0	0.624133	38.3495
Swieta_d1	17.4167	54.0833	-5	17.5	0.0724638	0	0	1.37681	0	0	0	0.869565	0.0724638	6.81159	0	0.144928	0	0	0	0.0724638	0	0.362319	0	0	1.23188	0.217391	0	0	0	0	0.362319	0	0.0724638	0.869565	0.0724638	0	0.0724638	0	0	0	0	0	0	0	0	0.144928	0	0.507246	68.5507
Swieta_d2	17.4167	54.0833	-5	17.5	0	0	0	3.80645	0	0	0	0.709677	0.322581	16.4516	0	0.129032	0	0.0645161	0	0.0645161	0	0.322581	0.129032	0	0.451613	0.516129	0	0	0	0	0.129032	0	0.258065	1.29032	0.258065	0	0.193548	0.0645161	0	0	0	0	0	0	0	0.258065	0	1.03226	50.8387
Swieta_d3	17.4167	54.0833	-5	17.5	0	0	0	2.66075	0	0	0	0.813008	0.369549	12.7864	0	0.369549	0	0.0739098	0	0.221729	0	0.295639	0.14782	0	1.4782	0.591279	0	0	0	0	0.665188	0	0	1.10865	0.221729	0	0.14782	0	0	0	0	0	0	0	0	0.591279	0	0.591279	52.8455
Swieta_e1	17.4667	54.0667	-5	17.48	0	0	0	3.62563	0	0	0	0.758853	0.590219	6.66105	0	0.505902	0	0	0	0	0	0.421585	0.084317	0	0.758853	0.252951	0	0	0	0.168634	0.927487	0	0	0.927487	0.168634	0	0.927487	0.084317	0	0	0	0	0	0	0	0.421585	0	0.590219	61.7201
Swieta_e2	17.4667	54.0667	-5	17.48	0	0	0	4.31373	0	0.0784314	0	0.784314	0.54902	13.098	0	0.470588	0	0.0784314	0	0	0	0.470588	0.156863	0	1.41176	0.392157	0	0	0	0	1.2549	0	0	0.784314	0.392157	0	0.313725	0	0	0	0	0	0	0	0	0.941176	0	0.392157	48.7059
Swieta_e3	17.4667	54.0667	-5	17.48	0	0	0	5.72183	0	0.0880282	0	1.05634	0.352113	15.493	0	0.0880282	0	0	0	0.0880282	0	0.0880282	0	0	0.440141	0.352113	0	0	0	0.176056	0.528169	0	0	1.05634	0.0880282	0	0.352113	0	0	0	0	0	0	0	0	0.528169	0	1.14437	56.0739
Swieta_f1	17.7667	54.2333	-4.908	16.692	0	0.0777001	0	8.39161	0.0777001	0.1554	0	1.0101	0.3885	20.4351	0	0.0777001	0	0.0777001	0	0	0	0.3108	0.1554	0	4.5843	0.4662	0	0	0	0	0.932401	0	0	3.5742	0.2331	0	0.0777001	0	0	0	0	0	0	0	0	4.0404	0	0.543901	27.8943
Swieta_f2	17.7667	54.2333	-4.908	16.692	0.0763359	0	0	6.33588	0	0.152672	0	0.992366	0.381679	16.1069	0	0.610687	0	0	0	0	0	0.0763359	0.0763359	0	2.9771	0.305344	0	0	0	0.0763359	1.29771	0	0	2.36641	0.229008	0	0.152672	0	0.152672	0	0.0763359	0	0	0	0	2.29008	0	1.14504	34.8092
Swieta_f3	17.7667	54.2333	-4.908	16.692	0	0.161681	0	10.671	0	0.0808407	0	1.29345	0.404204	21.827	0	0.404204	0	0.0808407	0	0.0808407	0	0	0	0	3.47615	0.242522	0	0	0	0	0.0808407	0	0	2.42522	0.161681	0.0808407	0.242522	0	0	0	0	0	0	0	0	2.66774	0	0.808407	30.1536
Swieta_g1	17.9833	54.05	-4.752	16.748	0	0	0	3.99709	0	0.0726744	0	0.436047	0.290698	13.0087	0	0.0726744	0	0.0726744	0	0.0726744	0	0	0	0	3.19767	0.363372	0	0	0	0	2.18023	0	0	0.581395	0.290698	0	0.290698	0	0	0	0	0	0	0	0	1.74419	0	0.145349	55.6686
Swieta_g2	17.9833	54.05	-4.752	16.748	0	0	0	4.50523	0	0	0	0.643604	0.0804505	9.65406	0	0	0	0	0	0	0	0.241352	0	0	0.724055	0.643604	0	0	0	0	2.17216	0	0	0.402253	0.241352	0	0.402253	0	0	0	0	0	0	0	0	1.36766	0	0.643604	63.2341
Swieta_g3	17.9833	54.05	-4.752	16.748	0	0	0	4.38276	0	0	0	0.73046	0.438276	11.2491	0	0.219138	0	0	0	0.36523	0	0.219138	0.146092	0	1.97224	0.584368	0	0	0	0	1.97224	0	0	0.438276	0.073046	0	0.438276	0.146092	0	0	0	0	0	0	0	1.46092	0	0.511322	56.2454
Swieta_h1	17.5333	54.15	-4.896	17.332	0	0	0	10.7649	0	0.0708215	0	0.991501	0.354108	17.2805	0	0.637394	0	0	0	0	0	0.566572	0.354108	0	5.73654	0.566572	0	0	0	0.0708215	1.13314	0	0.212465	1.91218	0.141643	0	0.424929	0.0708215	0	0	0	0	0	0	0	0.708215	0	0.637394	24.9292
Swieta_h2	17.5333	54.15	-4.896	17.332	0	0.156986	0	16.562	0	0.235479	0	1.80534	0.156986	17.7394	0	0.235479	0	0.0784929	0	0	0	0.549451	0.156986	0	2.11931	0.627943	0	0	0	0.235479	0.313972	0	0.0784929	1.64835	0.0784929	0	0.313972	0.156986	0	0	0	0	0	0	0	0.627943	0	0.392465	25.8242
Swieta_h3	17.5333	54.15	-4.896	17.332	0	0	0	14.2763	0	0.0660939	0	1.25578	0.396563	12.9544	0	0.396563	0	0	0	0.132188	0	0.264375	0.330469	0	4.2961	0.462657	0	0	0	0	0.727032	0	0.462657	1.32188	0.0660939	0	0.462657	0.132188	0	0	0	0	0	0	0	1.0575	0	1.0575	26.041
Theuerkauf_a1	13.426	53.5741	-1.127	17.106	0	0.103413	0	13.03	0	0.310238	0	0.517063	0.41365	19.1313	0	0.723888	0	0	0	0	0	0.517063	0	0	2.79214	1.96484	0	0	0	1.34436	0.827301	0	0	4.34333	0.310238	0	0	0	0	0	0	0	0	0	0	0.620476	0	3.61944	24.4054
Theuerkauf_a10	13.4324	54.0119	-0.71	16.805	0	0.195312	0	6.83594	0	0.195312	0	1.75781	0.585938	7.03125	0	0.390625	0	0	0	0.195312	0	0.585938	0	0	2.14844	1.36719	0	0	0	0.195312	0.585938	0	0	2.73438	0.390625	0	0	0	0	0	0	0	0	0	0	2.14844	0	0.78125	34.9609
Theuerkauf_a12	13.0734	53.162	-0.941	17.306	0	0	0	13.7056	0	0	0	0.634518	0	15.2284	0	0.253807	0	0	0	0	0	0.126904	0	0	1.64975	1.52284	0	0	0	0	1.26904	0	0	2.66497	1.14213	0	0	0	0	0	0	0	0	0	0	1.90355	0	0.634518	42.2589
Theuerkauf_a13	13.1152	53.1607	-0.955	17.336	0	0	0	28.9557	0	0	0	0.949367	0	10.2848	0	0	0	0	0	0	0	0.158228	0	0	1.58228	0.316456	0	0	0	0	0.158228	0	0	3.32278	0.474684	0	0	0	0	0	0	0	0	0	0	0.791139	0	0.949367	36.0759
Theuerkauf_a14	13.0739	53.171	-0.947	17.295	0	0.104275	0	11.9917	0	0	0	0.417101	0.104275	17.3097	0	0.104275	0	0	0	0	0	0.104275	0	0	2.60688	0.625652	0	0	0	0	0.521376	0	0	3.02398	0.208551	0	0	0	0	0	0	0	0	0	0	1.45985	0	0.938478	44.0042
Theuerkauf_a15	12.2933	53.2425	-0.595	16.939	0	0	0	23.5294	0	0	0	0.980392	0	15.6863	0	0.816993	0	0	0	0.163399	0	0	0	0	2.94118	0.490196	0	0	0	0	0	0	0	2.77778	2.12418	0	0	0	0	0	0	0	0	0	0	0.653595	0	0.980392	20.915
Theuerkauf_a16	13.0711	53.1552	-0.936	17.314	0	0.13459	0	17.9004	0	0.13459	0	0.538358	0.13459	12.1131	0	0	0	0	0	0	0	0.403769	0	0	0.403769	0.538358	0	0	0	0.269179	0.13459	0	0	2.5572	0	0	0	0	0	0	0	0	0	0	0	0.807537	0	0.269179	43.3378
Theuerkauf_a17	13.0312	53.1453	-0.906	17.326	0	0	0	25.1174	0	0	0	0.234742	0	10.5634	0	1.40845	0	0	0	0	0	0.704225	0	0	0.704225	0.469484	0	0	0	0	0	0	0	3.75587	0.704225	0	0	0	0	0	0	0	0	0	0	0.234742	0	0.234742	34.507
Theuerkauf_a18	13.0702	53.1509	-0.933	17.319	0	0.166945	0	14.6912	0	0.33389	0	0.834725	0.33389	14.0234	0	0.166945	0	0	0	0	0	0.66778	0	0	2.17028	1.66945	0	0	0	0	0.166945	0	0	3.3389	0.66778	0	0.166945	0	0	0	0	0	0	0	0	0.33389	0	0.500835	38.0634
Theuerkauf_a19	13.094	54.0102	-0.494	16.747	0	0.129366	0	3.29884	0	3.49288	0	0.970246	2.91074	4.01035	0	2.26391	0	0	0	0.582147	0	0.388098	0	0	0.388098	4.91591	0	0	0	3.10479	0.194049	0	0	1.09961	0.194049	0	0	0	0	0	0	0	0	0	0	0.0646831	0	0.582147	10.9961
Theuerkauf_a2	12.1258	53.5432	-0.256	16.918	0	0.197824	0	21.5628	0	0	0	1.18694	0.197824	10.5836	0	1.87933	0	0	0	0	0	0.49456	0	0	1.78042	0.593472	0	0	0	0.197824	0.098912	0	0	5.44016	1.87933	0	0.296736	0	0	0	0	0	0	0	0	0.49456	0	1.38477	15.8259
Theuerkauf_a20	13.5338	53.3426	-1.342	17.274	0	0.168919	0	8.78378	0	0.337838	0	0.506757	0	16.2162	0	1.35135	0	0	0	0	0	1.01351	0	0	0.506757	1.01351	0	0	0	0.506757	0.337838	0	0	12.3311	0.168919	0	0	0	0	0	0	0	0	0	0	1.85811	0	1.85811	32.2635
Theuerkauf_a21	13.1217	53.1859	-0.976	17.309	0	0	0	7.91434	0	0.0931099	0	0.744879	0.0931099	14.5251	0	0.372439	0	0	0	0	0	0.465549	0	0	0.931099	0.651769	0	0	0	0	0	0	0	4.65549	0.465549	0	0	0	0	0	0	0	0	0	0	1.02421	0	0.651769	41.0615
Theuerkauf_a22	13.4413	53.3311	-1.305	17.183	0	0	0	4.74934	0	0.263852	0	0.527704	0.967458	14.1601	0	1.05541	0	0	0	0.175901	0	1.14336	0	0	4.39754	0.175901	0	0	0	0.175901	0.175901	0	0	2.63852	0.351803	0	0	0	0	0	0	0	0	0	0	0.351803	0	0.527704	23.6588
Theuerkauf_a23	13.4545	53.316	-1.293	17.227	0	0	0	8.04851	0	0.661521	0	1.21279	0.661521	13.892	0	1.21279	0	0	0	0	0	1.10254	0	0	5.84344	2.31533	0	0	0	0.220507	0.551268	0	0	2.31533	0.330761	0	0.110254	0	0	0	0	0	0	0	0	0.771775	0	0.330761	23.2635
Theuerkauf_a24	13.3321	53.3745	-1.261	17.076	0	0	0	4.46304	0	0.97629	0	1.81311	1.3947	6.55509	0	5.29986	0	0	0	0.13947	0	1.53417	0	0	0.69735	2.7894	0	0	0	0	0.13947	0	0	0.83682	0.41841	0	0	0	0	0	0	0	0	0	0	0.41841	0	0.41841	15.0628
Theuerkauf_a25	13.0509	54.0251	-0.463	16.735	0	0.088574	0	5.66873	0	0.708592	0	0.620018	0.88574	7.26306	0	3.45438	0	0	0	0.177148	0	0.531444	0	0	0.620018	0.44287	0	0	0	0	0	0	0	0.708592	0	0	0	0	0	0	0	0	0	0	0	0.265722	0	0.620018	9.74314
Theuerkauf_a26	13.0434	53.1708	-0.929	17.295	0	0	0	13.1387	0	0	0	0.547445	0.182482	16.9708	0	0.547445	0	0	0	0	0	0.364964	0	0	0.912409	1.09489	0	0	0	0	0	0	0	3.10219	0.182482	0	0.182482	0	0	0	0	0	0	0	0	0.912409	0	0.912409	38.1387
Theuerkauf_a27	13.4818	53.5521	-1.22	17.159	0	0	0	8.51064	0	0.580271	0	0.193424	0.386847	10.4449	0	3.09478	0	0	0	0.193424	0	0.773694	0	0	1.93424	3.09478	0	0	0	0.580271	0	0	0	1.93424	0.967118	0	0	0	0	0	0	0	0	0	0	0.967118	0	1.16054	30.7544
Theuerkauf_a28	12.5732	53.2334	-0.684	17.114	0	0	0	14.5912	0	0	0	0.880503	0	16.7296	0	0.251572	0	0	0	0	0	0.251572	0	0	4.27673	0.628931	0	0	0	0	0.377358	0	0	1.38365	0.503145	0	0.125786	0	0	0	0	0	0	0	0	0.377358	0	0.251572	39.1195
Theuerkauf_a29	12.5856	53.262	-0.694	17.086	0	0	0	7.79221	0	0.4329	0	1.2987	0	15.5844	0	0.577201	0	0	0	0.1443	0	0.721501	0	0	2.1645	1.2987	0	0	0	0.1443	0.4329	0	0	4.0404	0.2886	0	0	0	0	0	0	0	0	0	0	1.0101	0	1.0101	38.0952
Theuerkauf_a3	11.5816	53.4834	0.1	17.019	0	0	0	20.9857	0	0	0	0.953895	0.63593	15.1033	0	0.794913	0	0	0	0	0	0.476948	0	0	3.17965	0.794913	0	0	0	0	0	0	0	4.76948	0.317965	0	0	0	0	0	0	0	0	0	0	1.58983	0	1.43084	18.601
Theuerkauf_a30	12.0535	53.4139	-0.282	17.001	0	0	0	8.83055	0	0.238663	0	0.477327	0	14.5585	0	0.477327	0	0	0	0	0	0.238663	0	0	9.54654	0	0	0	0	0	0.477327	0	0	2.14797	0.71599	0	0	0	0	0	0	0	0	0	0	0.238663	0	0.71599	34.8449
Theuerkauf_a31	12.2652	53.3519	-0.544	16.904	0	0	0	9.05233	0	0	0	1.13154	0.282885	12.8713	0	0.141443	0	0	0	0.141443	0	0.565771	0	0	2.26308	1.83876	0	0	0	0	0.424328	0	0	2.40453	0.424328	0	0	0	0	0	0	0	0	0	0	0.565771	0	0.848656	31.5417
Theuerkauf_a32	12.2713	53.5354	-0.379	16.891	0	0	0	27.907	0	0	0	1.78891	0	12.3435	0	1.43113	0	0	0	0	0	0.357782	0	0	2.86225	1.07335	0	0	0	0.357782	0.178891	0	0	2.14669	0.894454	0	0	0	0	0	0	0	0	0	0	0.536673	0	1.07335	11.9857
Theuerkauf_a33	11.3932	53.4614	0.11	16.98	0	0	0	18.5841	0	0.221239	0	1.10619	0.221239	9.73451	0	2.65487	0	0	0	0	0	0.221239	0	0	1.32743	1.10619	0	0	0	0	0.221239	0	0	2.43363	0.442478	0	0.884956	0	0	0	0	0	0	0	0	1.10619	0	0	29.4248
Theuerkauf_a34	11.3418	53.2346	0.204	17.214	0	0	0	15.9091	0	0	0	0.649351	0	16.7208	0	0.487013	0	0	0	0	0	0.649351	0	0	5.35714	1.13636	0	0	0	0	1.46104	0	0	1.13636	0.162338	0	0.162338	0	0	0	0	0	0	0	0	1.13636	0	0.162338	30.1948
Theuerkauf_a35	12.5148	53.1423	-0.594	17.215	0	0	0	10.8556	0	0.0919963	0	0.643974	0	14.3514	0	0.183993	0	0	0	0	0	0	0	0	3.58786	1.01196	0	0	0	0	1.37994	0	0	2.4839	0.0919963	0	0	0	0	0	0	0	0	0	0	0.643974	0	0.367985	41.6743
Theuerkauf_a36	13.4155	53.4827	-1.28	17.04	0	0	0	13.933	0	0.529101	0	2.6455	0.352734	19.9295	0	1.94004	0	0	0	0	0	1.41093	0	0	0.881834	0.881834	0	0	0	0	0	0	0	2.29277	0.705467	0	0	0	0	0	0	0	0	0	0	0	0	0.176367	18.8713
Theuerkauf_a37	13.4734	53.5425	-1.225	17.144	0	0.343053	0	6.51801	0	0.343053	0	0.686106	0.686106	9.43396	0	1.71527	0	0	0	0	0	0.686106	0	0	0.857633	0.343053	0	0	0	0	0	0	0	0.686106	2.91595	0	0	0	0	0	0	0	0	0	0	0.171527	0	1.02916	28.988
Theuerkauf_a38	13.2658	53.2741	-1.125	17.257	0	0.410678	0	9.85626	0	0	0	2.6694	0.205339	16.8378	0	3.28542	0	0	0	0	0	1.43737	0	0	1.02669	1.43737	0	0	0	0	0.205339	0	0	3.90144	0.205339	0	0	0	0	0	0	0	0	0	0	0.410678	0	0.821355	30.3901
Theuerkauf_a4	13.0018	53.2202	-0.933	17.236	0	0	0	19.4083	0	0.118343	0	0.946746	0.236686	16.4497	0	0.118343	0	0	0	0	0	0.473373	0	0	0.946746	0	0	0	0	0	0.118343	0	0	2.13018	0.828402	0	0	0	0	0	0	0	0	0	0	0.35503	0	0.946746	27.6923
Theuerkauf_a40	11.0725	53.1807	0.295	17.227	0	0.204082	0	39.5918	0	0	0	0.408163	0.204082	9.59184	0	0.408163	0	0	0	0	0	0.408163	0	0	0.408163	0.408163	0	0	0	0	0	0	0	0.612245	0.408163	0	0	0	0	0	0	0	0	0	0	0	0	0.204082	21.8367
Theuerkauf_a41	13.193	53.3553	-1.107	17.098	0	0.125945	0	18.8917	0	0.377834	0	2.89673	0.251889	11.2091	0	2.89673	0	0	0	0	0	0.755668	0	0	3.4005	1.00756	0	0	0	0	0.125945	0	0	2.51889	0.377834	0	0	0	0	0	0	0	0	0	0	1.00756	0	0.755668	21.0327
Theuerkauf_a42	12.5057	53.1454	-0.591	17.208	0	0.153374	0	14.1104	0	0	0	0.460123	0.153374	13.4969	0	0.460123	0	0	0	0.153374	0	0.153374	0	0	0.613497	0	0	0	0	0	0	0	0	3.22086	0.460123	0	0	0	0	0	0	0	0	0	0	0.306748	0	0.766871	42.638
Theuerkauf_a43	12.3524	54.021	-0.161	16.699	0	0	0	35.8093	0	0.110865	0	0.997783	0.776053	7.31707	0	1.8847	0	0	0	0	0	0.665188	0	0	1.33038	0.554324	0	0	0	0.110865	0.886918	0	0	2.32816	1.10865	0	0.221729	0	0	0	0	0	0	0	0	0.776053	0	1.21951	11.0865
Theuerkauf_a44	12.2838	53.2356	-0.591	16.946	0	0.228571	0	20.5714	0	0.228571	0	1.14286	0.228571	14.6286	0	1.48571	0	0	0	0.228571	0	0.685714	0	0	2.74286	0	0	0	0	0	0	0	0	2.28571	2.51429	0	0	0	0	0	0	0	0	0	0	0.457143	0	1.02857	18.8571
Theuerkauf_a45	11.5954	53.2121	0.021	17.245	0	0	0	17.9775	0	0	0	0.674157	0.224719	19.1011	0	0.449438	0	0	0	0	0	0.449438	0	0	3.82022	0.224719	0	0	0	0	0.898876	0	0	1.79775	0.224719	0	0	0	0	0	0	0	0	0	0	2.02247	0	0.898876	22.6966
Theuerkauf_a46	12.5647	53.125	-0.614	17.247	0	0	0	10.1911	0	0.212314	0	1.06157	0	15.2866	0	0.424628	0	0	0	0	0	0.212314	0	0	1.4862	0.212314	0	0	0	0	0.212314	0	0	8.28025	0.424628	0	0	0	0	0	0	0	0	0	0	0.212314	0	0.636943	41.189
Theuerkauf_a5	11.4108	53.4709	0.102	16.969	0	0.27248	0	14.3052	0	0.13624	0	1.22616	0	23.297	0	0.544959	0	0	0	0	0	0.13624	0	0	1.08992	0.953678	0	0	0	0	0.13624	0	0	6.81199	0.681199	0	0	0	0	0	0	0	0	0	0	0.27248	0	0.408719	25.0681
Theuerkauf_a6	11.4749	53.5348	0.1	16.939	0	0.3663	0	13.0037	0	0.18315	0	0.732601	0	14.8352	0	2.1978	0	0	0	0	0	1.28205	0	0	7.50916	1.0989	0	0	0	0	0	0	0	4.7619	0.732601	0	0	0	0	0	0	0	0	0	0	0.915751	0	0.549451	20.8791
Theuerkauf_a7	13.2644	53.4302	-1.2	17.008	0	0	0	12.2931	0	0	0	0.945626	0.236407	14.8936	0	2.36407	0	0	0	0	0	1.89125	0	0	4.25532	0.236407	0	0	0	0	0	0	0	9.92908	2.60047	0	0	0	0	0	0	0	0	0	0	1.65485	0	1.41844	14.8936
Theuerkauf_a8	12.4836	53.2949	-0.629	17.002	0	0	0	11.7302	0	0	0	0.293255	0.146628	22.7273	0	1.31965	0	0	0	0	0	0.439883	0	0	1.17302	0.439883	0	0	0	0	0.293255	0	0	6.30499	0.293255	0	0	0	0	0	0	0	0	0	0	0.733138	0	1.90616	29.3255
Theuerkauf_a9	12.1716	53.3047	-0.442	16.979	0	0	0	22.3629	0	0	0	1.68776	0.21097	13.2911	0	0	0	0	0	0	0	1.26582	0	0	1.89873	0.632911	0	0	0	0	0.21097	0	0	3.5865	0.843882	0	0.421941	0	0	0	0	0	0	0	0	0.421941	0	0.421941	22.7848
[truncated: 28 more columns]

## Sheet: Tjul
Sample	Depth	Age_ka	Age_error_1sigma	MAT	WA	WAPLS	MLRC	BRT	RF	Median	Median_smooth
901-16	15.76	117.371	0.2509	11.9568	12.8303	13.3088	8.74272	12.0597	12.4163	12.238	12.1313
901-15	15.8	117.428	0.2509	11.5509	13.3761	13.6881	8.94588	12.5356	12.5544	12.545	12.9888
901-14	15.84	117.486	0.2509	13.9551	14.418	14.9096	14.2011	14.8425	13.3581	14.3095	13.8463
901-13	15.86	117.514	0.2533	13.1518	14.9226	14.6598	15.1117	14.6188	14.2898	14.6393	14.2751
901-12	15.89	117.558	0.2607	14.2295	15.1223	14.6182	15.5877	12.3999	13.6008	14.4238	14.3384
901-11	15.955	117.651	0.2768	15.4719	15.0097	14.5164	15.3339	13.3885	14.5153	14.7631	14.4757
901-10	15.98	117.687	0.2829	14.3595	15.2064	15.0634	15.5428	13.5436	13.6973	14.7114	14.5285
459	15.98	117.687	0.2829	13.2613	14.7347	14.0335	15.2199	11.9799	13.2765	13.655	14.5285
458	15.995	117.709	0.2866	13.8449	14.5782	14.3338	14.8575	14.8768	14.1431	14.456	14.5296
456	16.03	117.759	0.2953	14.2969	14.8601	14.5457	15.2506	14.798	14.4601	14.6719	14.5322
454	16.07	117.816	0.3051	14.1604	14.4128	14.3603	14.6242	14.6192	13.843	14.3865	14.5353
452	16.11	117.874	0.315	14.7888	14.2383	14.4449	14.5328	16.3437	14.6941	14.6135	14.3986
450	16.155	117.939	0.3261	14.7588	12.9837	13.781	13.8469	14.6224	14.0851	13.966	14.2448
447	16.21	118.018	0.3397	12.9435	14.3255	14.2838	14.6519	14.315	13.8596	14.2994	14.1569
446	16.235	118.054	0.3458	12.955	14.3727	14.3001	14.7359	13.3473	13.2078	13.8237	14.1169
442	16.33	118.19	0.3692	13.7518	15.0311	14.7348	15.4541	14.2218	14.0489	14.4783	14.3836
440	16.37	118.248	0.3791	13.1113	14.8595	14.5459	15.3611	14.5013	14.217	14.5236	14.4194
437	16.43	118.334	0.3899	14.8287	14.9685	14.36	15.5559	14.0063	13.9316	14.5943	14.4731
434	16.49	118.421	0.3998	12.9147	14.7645	14.4124	15.164	13.7831	13.72	14.0977	14.4745
432	16.53	118.478	0.4063	14.8782	15.0374	14.6549	15.688	14.466	13.8606	14.7666	14.4755
428	16.59	118.565	0.4161	14.8258	14.5619	14.339	14.7687	14.6533	14.198	14.6076	14.4456
426	16.63	118.622	0.4226	13.1812	14.9136	14.4784	15.31	13.7419	13.4921	14.1102	14.4257
424	16.67	118.68	0.4292	14.2043	14.9659	14.4927	15.406	13.7459	13.7313	14.3485	14.5145
421	16.73	118.766	0.439	14.8093	14.9286	14.7957	15.4471	15.1098	14.2157	14.869	14.6477
418	16.79	118.852	0.4488	14.9171	14.9257	14.5009	15.4124	14.041	14.0995	14.709	14.6589
416	16.83	118.91	0.4553	14.7515	15.848	15.1749	15.799	14.9826	14.5777	15.0788	14.6664
413	16.89	118.996	0.4651	13.2599	14.6159	14.2025	15.1147	13.6723	13.4093	13.9374	14.482
411	16.93	119.054	0.471	14.5376	15.2961	14.7481	15.6627	14.3257	14.5723	14.6602	14.359
409	16.97	119.111	0.4757	13.7333	14.9481	14.5057	15.3319	13.7832	14.2548	14.3802	14.4648
407	17.01	119.169	0.4804	14.8776	15.062	14.632	15.3497	13.4795	14.4315	14.7548	14.5706
406	17.03	119.197	0.4828	13.9684	15.6991	15.1777	15.7817	14.6505	15.2567	15.2172	14.6234
405	17.05	119.226	0.4852	14.1858	14.8285	14.2857	15.2739	13.356	13.3328	14.2357	14.6763
404	17.07	119.255	0.4876	14.7356	15.1219	14.487	15.6779	14.3195	14.2607	14.6113	14.5642
403	17.09	119.284	0.4899	13.5033	15.2238	14.9339	15.4736	14.6719	14.3409	14.8029	14.4521
402	17.11	119.313	0.4923	13.4829	14.8568	14.1854	15.3864	12.8993	13.3829	13.8341	14.3401
401	17.13	119.341	0.4947	14.0162	14.9046	14.4066	15.4666	13.0118	14.0319	14.2193	14.228
400	17.15	119.37	0.497	12.7678	14.9542	14.503	15.5623	13.8661	13.4384	14.1845	14.1159
398	17.19	119.428	0.5018	12.1995	14.8926	14.3404	15.7627	13.0751	13.4226	13.8815	14.3056
397	17.21	119.456	0.5041	14.2413	15.043	14.5971	15.445	13.4782	14.1749	14.4192	14.4005
396	17.23	119.485	0.5065	15.7063	14.9977	14.6419	15.4189	13.5731	14.132	14.8198	14.4953
395	17.25	119.514	0.5089	14.7192	15.0534	14.6131	15.5895	14.0214	13.7848	14.6661	14.5902
393	17.29	119.571	0.5136	14.0308	15.1517	14.4155	15.7875	12.6035	13.5257	14.2232	14.1353
392	17.31	119.6	0.516	14.4901	14.8827	14.457	15.262	13.963	13.4695	14.4736	13.9079
391	17.33	119.629	0.5184	14.7778	15.3331	15.1856	15.6203	16.3067	15.2608	15.2969	13.6804
389	17.37	119.687	0.5231	12.4335	13.1559	13.5832	14.0157	13.134	13.1804	13.1682	13.2256
388	17.39	119.715	0.5255	11.8034	11.9661	13.1532	12.7066	13.074	13.6186	12.8903	13.4834
386	17.43	119.773	0.5302	14.3499	15.7182	15.2864	15.7804	16.0808	15.1706	15.5023	13.999
385	17.45	119.802	0.5325	14.6458	15.0023	14.5957	15.3777	13.6321	13.5776	14.6208	14.2568
384	17.47	119.83	0.5344	14.9772	15.4299	14.7766	15.8449	14.4887	14.0034	14.8769	14.5146
383	17.49	119.859	0.5362	15.0804	15.3115	14.5765	15.7708	11.7959	13.2121	14.8284	14.7723
381	17.53	119.917	0.5399	14.5123	15.1347	14.8758	15.4914	14.2086	13.4078	14.6941	14.7905
379	17.57	119.974	0.5435	14.849	14.9356	14.6904	15.2769	13.8701	13.8132	14.7697	14.8087
376	17.63	120.061	0.549	14.926	15.4832	14.9378	15.629	15.0906	14.7885	15.0142	14.8087
374	17.67	120.118	0.5527	14.9271	15.0469	14.6511	15.3629	14.5764	14.1366	14.7891	14.8087
371	17.73	120.204	0.5582	14.5413	15.0991	14.6856	15.5186	13.9497	13.9601	14.6134	14.8017
369	17.77	120.262	0.5619	14.67	15.0605	14.747	15.3921	14.6825	14.0884	14.7148	14.797
366	17.83	120.348	0.5674	14.8244	15.4043	14.9022	15.6853	15.1316	14.468	15.0169	14.8906
361	17.93	120.492	0.5766	15.043	15.1041	14.9982	15.3601	14.9184	14.2182	15.0206	15.1181
356	18.03	120.636	0.585	15.3202	15.4531	14.9975	15.6254	15.6334	15.0561	15.3866	15.1225
351	18.13	120.78	0.5925	14.3249	15.3488	14.9174	15.7114	14.3934	14.1569	14.6554	15.156
349	18.17	120.837	0.5955	15.4964	15.7351	15.12	15.7595	14.7748	14.6554	15.3082	15.143
346	18.23	120.924	0.6	15.1547	15.7848	15.226	15.8232	15.9242	15.0763	15.5054	15.1235
344	18.27	120.981	0.603	14.3767	15.0983	14.8414	15.5032	14.1634	13.6166	14.6091	15.1415
341	18.33	121.068	0.6075	14.5776	15.7279	15.2031	15.7289	15.0785	14.7395	15.1408	15.1684
339	18.37	121.125	0.6106	14.9813	15.5049	15.3045	15.5428	15.4227	14.9152	15.3636	15.1995
336	18.43	121.211	0.6151	15.3073	16.0407	15.5551	15.9678	15.782	14.9161	15.6685	15.2462
334	18.47	121.269	0.6181	14.6339	15.5944	15.1985	15.729	14.8856	14.4013	15.0421	15.1003
330	18.53	121.355	0.6226	14.0552	15.0331	14.6466	15.3758	13.9166	13.923	14.3509	14.8816
328	18.57	121.413	0.6252	14.5172	15.5662	15.1062	15.7042	14.7731	14.5656	14.9396	14.9514
325	18.63	121.499	0.6288	14.3715	15.4123	15.0913	15.7235	15.1192	14.6439	15.1053	15.0562
323	18.67	121.557	0.6312	15.2222	15.6096	15.0821	15.7598	14.755	14.3032	15.1521	15.0851
320	18.73	121.643	0.6348	14.7323	15.6068	15.1409	15.6848	15.5609	14.4307	15.3509	15.1285
318	18.77	121.701	0.6371	15.2078	15.0011	15.0137	15.3085	14.7786	14.9532	15.0074	15.0997
315	18.83	121.787	0.6407	14.5516	15.3599	14.8971	15.7518	13.676	13.5243	14.7244	15.0564
313	18.87	121.844	0.6431	15.8171	15.6536	15.1937	15.8178	14.811	14.8459	15.4237	15.0488
310	18.93	121.931	0.6467	14.9089	15.3618	14.8983	15.6332	13.9378	14.3577	14.9036	15.0374
308	18.97	121.988	0.6491	14.852	15.3569	15.0331	15.7073	14.9182	14.4849	14.9757	15.0153
305	19.03	122.075	0.6526	15.0188	15.2646	15.1493	15.584	15.062	14.6818	15.1056	14.9821
302	19.09	122.161	0.6562	14.7952	15.1013	14.83	15.4555	14.2108	14.2732	14.8126	15.0125
300	19.13	122.218	0.6583	15.1512	15.2237	15.0518	15.4948	14.8306	14.4661	15.1015	15.0327
298	19.17	122.276	0.6599	15.004	15.6587	15.269	15.7353	14.2962	14.7268	15.1365	15.0508
295	19.23	122.362	0.6624	14.5184	15.6907	15.1564	15.8988	15.0322	14.8043	15.0943	15.0779
293	19.27	122.42	0.664	15.2816	15.2896	15.0734	15.6692	14.2037	14.1686	15.1775	14.9572
290	19.33	122.506	0.6665	14.2229	15.233	14.778	15.6198	13.5219	13.7968	14.5005	14.7762
288	19.37	122.564	0.6681	14.4276	15.0977	14.8641	15.4904	13.9992	13.9829	14.6459	14.8196
285	19.43	122.65	0.6706	14.0369	15.3723	15.0653	15.6275	14.3306	14.6296	14.8475	14.8847
283	19.47	122.708	0.6722	14.6631	15.2079	15.0076	15.4641	15.3723	14.8789	15.1077	15.0264
279	19.53	122.794	0.6747	15.1821	15.6545	15.2531	15.6962	15.0481	14.5024	15.2176	15.2389
276	19.59	122.88	0.6772	15.2667	15.9969	15.3989	16.0132	15.7472	14.9862	15.5731	15.2714
274	19.63	122.938	0.6788	14.5224	15.3217	15.0274	15.566	15.2455	14.6506	15.1364	15.2931
272	19.67	122.995	0.6804	15.0348	15.8885	15.2972	15.8762	15.3018	15.086	15.2995	15.2071
269	19.73	123.082	0.6823	14.7722	15.3399	15.2198	15.5011	14.3195	14.0956	14.996	15.0782
267	19.77	123.139	0.6835	14.9221	15.0704	14.7892	15.4636	14.5183	14.3841	14.8557	15.0928
264	19.83	123.225	0.6853	15.2784	15.7229	15.3791	15.7493	16.3234	15.5262	15.6246	15.1148
262	19.87	123.283	0.6865	14.4226	15.2336	14.8613	15.5528	14.9584	14.4509	14.9099	15.1704
258	19.95	123.398	0.6889	14.9422	15.7044	15.3182	15.7536	15.0695	14.7369	15.1939	15.2815
256	19.99	123.456	0.69	15.6132	15.7778	15.4742	15.9053	15.3793	14.7322	15.5437	15.2885
254	20.03	123.513	0.6912	15.7816	16.1015	15.7463	16.0035	16.6938	15.8991	15.9513	15.2954
252	20.07	123.571	0.6924	15.1665	15.2969	15.0127	15.6151	14.5601	13.9228	15.0896	15.3024
249	20.13	123.657	0.6942	14.4875	15.4349	15.0683	15.7145	14.8752	14.71	14.9717	15.2077
247	20.17	123.714	0.6954	15.3245	15.4623	15.0554	15.7469	14.8983	14.2105	15.19	15.1445
244	20.23	123.801	0.6972	15.2078	15.3361	15.2014	15.5804	15.5763	14.9507	15.272	15.273
242	20.27	123.858	0.6984	15.3025	15.7508	15.3376	15.9106	15.1483	14.143	15.32	15.3587
239	20.33	123.945	0.7005	14.9873	15.8225	15.4425	15.9266	15.7239	14.8017	15.5832	15.4346
237	20.37	124.002	0.7018	15.72	15.5636	15.216	15.8317	15.0635	14.0787	15.3898	15.4852
234	20.43	124.089	0.7038	14.9088	15.9175	15.4876	15.979	16.0318	14.6548	15.7026	15.3612
232	20.47	124.146	0.7052	15.002	15.4332	15.1279	15.7203	14.8615	14.4356	15.0649	15.2785
228	20.735	124.527	0.7141	14.9831	15.8077	15.3456	15.9375	15.5235	14.544	15.4345	15.5064
226	20.77	124.578	0.7153	15.0579	15.7764	15.4267	15.8864	15.7448	15.1393	15.5857	15.5597
223	20.83	124.664	0.7166	15.2086	16.0758	15.696	15.9997	16.3885	15.5833	15.8479	15.6513
221	20.87	124.721	0.7165	15.6979	15.6364	15.3273	15.7776	16.1661	14.8808	15.6672	15.582
218	20.93	124.808	0.7162	15.0932	15.8095	15.2598	15.9885	15.3579	15.0434	15.3088	15.478
216	20.97	124.865	0.716	15.043	15.8576	15.4701	15.9267	15.1966	14.5861	15.3333	15.4473
213	21.03	124.952	0.7158	15.7842	16.1466	15.7397	16.0711	16.467	15.5728	15.9277	15.4012
211	21.07	125.009	0.7156	14.9279	15.3108	15.1297	15.6856	14.1982	13.9415	15.0288	15.3848
208	21.13	125.095	0.7154	14.9454	15.5545	15.2718	15.665	15.5487	15.3258	15.4372	15.3601
205	21.19	125.182	0.7151	14.727	15.7081	15.3134	15.8095	15.3716	14.5187	15.3425	15.4326
203	21.23	125.239	0.7149	14.1627	15.7529	15.4051	15.8021	16.3494	15.4499	15.6014	15.4809
201	21.27	125.297	0.7148	14.8928	15.9696	15.501	15.9648	15.4893	14.7787	15.4952	15.3767
198	21.33	125.383	0.7145	15.1761	15.839	15.3005	15.8803	15.6961	15.0879	15.4983	15.2203
196	21.37	125.441	0.7143	13.4752	15.1886	14.8431	15.5808	13.9134	13.7525	14.3782	15.1144
193	21.43	125.527	0.7128	14.5319	15.6124	15.1702	15.7381	15.5087	14.7871	15.3394	14.9554
191	21.47	125.585	0.7116	13.2005	15.0038	14.7303	15.3371	14.3285	13.9809	14.5294	15.0717
188	21.53	125.671	0.7099	14.254	15.4236	15.1509	15.5527	15.7455	15.1748	15.2992	15.2462
186	21.575	125.736	0.7086	14.4447	15.9192	15.4331	15.9415	15.738	14.7207	15.5856	15.3713
183	21.63	125.815	0.707	14.8255	15.8226	15.4235	15.7324	16.3678	15.5508	15.6416	15.5242
181	21.67	125.872	0.7059	14.5305	15.6286	15.3468	15.7589	15.5113	14.8956	15.4291	15.4169
178	21.73	125.959	0.7041	14.563	15.8033	15.3519	15.8146	15.5633	15.2676	15.4576	15.256
176	21.77	126.016	0.703	13.9366	15.1534	14.8359	15.514	14.0433	14.1469	14.4914	15.1628
173	21.83	126.102	0.7012	14.1284	15.7998	15.3819	15.8764	15.6097	14.8838	15.4958	15.0231
170	21.89	126.189	0.6995	14.5208	15.4474	15.0961	15.771	13.8466	12.9616	14.8085	14.9347
168	21.93	126.246	0.6983	13.8617	15.2317	14.8149	15.5572	14.7037	14.1014	14.7593	14.8759
166	21.97	126.304	0.6973	14.5475	15.5903	15.1026	15.8922	14.3494	13.8415	14.8251	14.9375
163	22.03	126.39	0.6958	14.3931	15.8596	15.3802	16.0701	15.2317	15.2709	15.3256	15.0299
161	22.07	126.448	0.6948	14.5427	15.5756	15.085	15.8069	14.3324	13.9586	14.8139	15.1372
158	22.13	126.534	0.6932	15.0972	15.7406	15.2648	15.7803	15.6645	14.9411	15.4647	15.2982
156	22.17	126.592	0.6922	15.1391	15.7686	15.244	15.8194	15.521	14.8402	15.3825	15.181
153	22.23	126.678	0.6907	14.9032	15.8114	15.2551	15.8524	15.6531	15.5152	15.5841	15.0054
151	22.27	126.735	0.6897	13.5888	14.8339	14.1202	15.2105	13.1033	13.023	13.8545	14.7739
148	22.33	126.822	0.6882	13.6618	15.2882	14.9122	15.6572	14.1177	13.6938	14.515	14.4268
145	22.39	126.908	0.6867	13.5708	14.93	14.2853	15.3818	13.0964	13.1947	13.9281	14.3411
143	22.43	126.966	0.6856	13.9828	15.2324	14.9766	15.4971	13.3596	13.9639	14.4797	14.2839
140	22.49	127.052	0.6841	13.5616	14.9225	14.4457	15.2778	14.2699	13.8396	14.3578	14.148
138	22.53	127.109	0.6828	13.9138	14.7531	14.3983	14.8287	13.7793	13.5578	14.156	14.0574
135	22.59	127.196	0.6803	12.9325	13.6999	13.4524	14.0396	13.463	12.9139	13.4577	13.7569
133	22.63	127.253	0.6787	12.8699	14.4307	14.0968	14.6025	12.8829	13.2998	13.6983	13.5566
130	22.69	127.34	0.6763	13.4579	13.2883	13.0675	13.8683	13.2398	12.7619	13.264	13.385
128	22.73	127.397	0.6746	12.9187	13.8803	13.6915	14.1573	13.3118	12.9442	13.5017	13.2705
125	22.79	127.483	0.6722	12.3201	12.5344	12.4212	13.1966	11.1458	12.0256	12.3707	13.1771
123	22.83	127.541	0.6705	13.7713	14.404	13.9638	14.5686	13.5353	13.9137	13.9388	13.1148
120	22.89	127.627	0.6681	13.1372	13.3027	12.6429	14.1712	11.999	12.6481	12.8927	13.2523
118	22.93	127.685	0.6665	14.0648	14.1427	13.9813	14.2177	14.9877	14.1345	14.1386	13.3439
117	22.95	127.714	0.6656	13.2075	13.2837	13.1833	13.8467	13.2021	12.8384	13.2048	13.3897
116	22.97	127.742	0.6648	12.2637	12.6756	12.7194	13.357	12.3889	12.2356	12.5323	13.3482
115	22.99	127.771	0.664	13.3973	13.505	13.3537	13.9703	13.4155	12.7165	13.4064	13.3068
114	23.01	127.8	0.6632	11.8723	12.8542	12.7443	13.5649	12.5351	12.2973	12.6397	13.2654
113	23.03	127.829	0.6624	13.2899	14.0872	13.7282	14.3562	13.3003	13.1605	13.5143	13.224
112	23.05	127.857	0.6616	12.956	12.8077	12.6581	13.5231	12.9128	13.1079	12.9344	13.1825
110	23.09	127.915	0.6599	13.4936	12.5802	12.3439	13.3104	13.5149	13.4349	13.3727	13.08
109	23.11	127.944	0.6591	11.5322	12.187	12.128	12.7886	13.5791	12.9364	12.4878	13.0288
108	23.13	127.973	0.6583	14.0092	14.3468	13.8589	14.4002	14.1431	13.8641	14.0761	12.9775
107	23.15	128.001	0.6575	12.4465	12.3972	12.6229	13.0585	12.8032	12.3156	12.5347	12.9263
105	23.19	128.059	0.6558	13.1399	13.3986	13.2981	13.836	13.0258	12.979	13.219	12.8793
104	23.21	128.088	0.655	13.8808	13.3622	13.5001	13.7469	14.7931	14.1352	13.8139	12.8557
103	23.23	128.116	0.6542	12.1427	12.5208	12.9541	13.1216	12.8503	12.3058	12.6855	12.8322
102	23.25	128.145	0.6534	12.1128	13.2444	13.1356	13.756	12.5764	12.4091	12.856	12.8087
101	23.27	128.174	0.6526	11.9122	12.7823	12.896	13.1901	13.0136	12.3401	12.8392	12.7852
100	23.29	128.203	0.6518	11.6726	12.4295	12.6701	13.0169	12.491	12.1793	12.4603	12.8381
99	23.31	128.232	0.6509	13.704	13.5915	13.4429	13.9857	12.0062	12.7583	13.5172	12.8909
98	23.33	128.26	0.6501	11.763	11.9056	12.0351	12.1957	11.5015	11.6118	11.8343	12.9438
97	23.35	128.289	0.6493	12.0406	12.4778	12.4999	12.9118	11.1546	11.9824	12.2592	12.9966
96	23.37	128.318	0.6485	11.883	12.5209	12.6425	12.5452	11.1098	11.5762	12.2019	13.0495
95	23.39	128.347	0.6477	13.7434	14.1469	13.3345	14.66	12.4466	12.8739	13.5389	13.1023
94	23.41	128.375	0.6469	13.0537	14.4578	13.4715	14.9666	11.5721	12.532	13.2626	13.457
93	23.43	128.404	0.646	14.2204	14.8682	14.2267	15.4356	11.5879	11.6835	14.2236	13.8117
92	23.45	128.433	0.6452	13.9029	15.5126	15.0049	15.8305	15.0963	14.4128	15.0506	14.1663
90	23.49	128.49	0.6436	13.2585	15.8228	15.3558	15.9232	15.0947	14.651	15.2252	14.8757
87	23.55	128.577	0.6411	14.8005	14.9163	14.8242	15.2334	14.1556	12.9692	14.8123	15.0105
85	23.59	128.634	0.6395	14.5527	15.6661	15.1795	15.8648	15.4395	14.4554	15.3095	15.1003
83	23.63	128.692	0.6378	14.4337	15.7163	15.1291	15.9387	15.3181	14.4247	15.2236	14.9682
80	23.69	128.778	0.6354	14.2147	14.9462	14.6319	15.2156	15.0789	14.5642	14.7891	14.77
78	23.73	128.836	0.6337	13.257	14.8734	14.5627	15.2605	12.9981	12.4052	13.9099	14.7801
75	23.79	128.922	0.6313	13.9248	14.9842	14.6158	15.2149	15.1168	14.7195	14.8519	14.7951
73	23.83	128.98	0.6296	14.7266	15.2791	15.1393	15.4451	15.9941	15.2342	15.2566	14.8575
70	23.89	129.066	0.6272	13.8673	14.8495	14.5463	15.042	13.5638	13.8078	14.2068	14.9512
68	23.93	129.123	0.6255	14.4668	15.6505	15.1491	15.8487	15.2616	14.2666	15.2053	14.9758
65	23.99	129.21	0.6231	15.3422	14.9569	14.6715	15.114	15.9033	15.1466	15.1303	15.0128
63	24.03	129.267	0.6214	13.7551	15.1519	14.9599	15.4917	14.4746	14.4196	14.7172	15.0789
61	24.07	129.325	0.6198	15.2346	15.1975	14.7952	15.4098	15.707	15.0369	15.2161	15.145
58	24.13	129.411	0.6139	14.7902	15.6101	15.2468	15.6322	15.7866	15.1182	15.4285	15.0865
55	24.19	129.497	0.6078	14.2074	15.2461	15.0272	15.4716	15.3283	15.0105	15.1367	15.028
53	24.23	129.555	0.6038	13.7642	15.2043	14.975	15.5199	14.4469	13.8476	14.711	14.8117
50	24.29	129.641	0.5978	13.687	14.9555	14.6492	15.3183	13.5558	13.792	14.2206	14.4874
48	24.33	129.699	0.5937	13.6668	14.81	14.3085	15.0586	14.8295	13.7414	14.5592	14.7659
46	24.37	129.756	0.5897	14.4731	15.9905	15.3677	16.3014	15.5422	14.452	15.4549	15.0443
45	24.39	129.785	0.5877	15.5574	15.0133	14.6422	15.2156	15.8457	15.0563	15.1359	15.1835
43	24.43	129.843	0.5836	14.5984	15.4534	15.0224	15.6561	15.3463	15.1543	15.2503	15.0229
40	24.49	129.929	0.5776	13.622	13.9605	13.2046	14.3125	14.0464	13.6328	13.7966	14.782
38	24.545	130.008	0.572	14.7958	15.3827	15.0124	15.6725	14.7023	14.4123	14.9041	14.6576
37	24.565	130.037	0.57	13.9466	14.6843	14.2953	14.6673	15.2215	14.9576	14.6758	14.6123
34	24.625	130.123	0.564	14.393	14.76	14.1171	14.8507	15.194	14.4214	14.5907	14.3097
32	24.665	130.181	0.5599	11.7464	13.9561	13.8235	14.0409	15.6417	15.491	13.9985	14.108
29	24.725	130.267	0.5537	12.5539	13.381	13.606	13.6334	15.0496	14.3755	13.6197	13.7246
26	24.785	130.353	0.5474	12.8234	13.02	13.5556	13.2435	15.53	14.9205	13.3996	13.3411
24	24.825	130.411	0.5433	12.1097	12.9604	13.088	13.2462	14.8615	13.3822	13.1671	13.1512
21	24.885	130.497	0.5371	11.605	12.1412	12.4909	12.5031	14.9286	13.9353	12.497	12.8662
19	24.925	130.555	0.5329	12.9376	12.6207	13.3698	13.0656	15.1943	14.4375	13.2177	12.6961
16	24.985	130.641	0.5267	12.0567	11.722	11.8702	11.0228	13.1529	12.8657	11.9634	12.4409
14	25.025	130.699	0.5225	12.1955	12.1091	12.5696	9.73708	11.4217	11.1252	11.7654	12.5333
12	25.065	130.756	0.5184	13.7701	11.8402	12.725	12.1528	13.6054	13.355	13.04	12.6257
9	25.125	130.842	0.5122	12.9816	12.355	12.9828	11.6709	13.2623	13.1424	12.9822	12.6064
5	25.205	130.903	0.508	11.8432	11.5546	12.3313	12.2362	15.1207	13.6872	12.2838	12.6007
2	25.3775	130.916	0.5082	13.8188	11.6986	12.1885	12.3745	14.0462	13.5131	12.9438	12.8505
1p	25.805	130.949	0.5095	12.6146	11.649	12.3666	11.8986	12.6961	12.332	12.3493	12.6168
2p	26.285	130.986	0.5126	13.2097	11.8707	12.6556	12.2513	14.9278	13.1571	12.9063	12.7183
4p	27.255	131.061	0.5237	12.103	11.944	12.806	12.5479	12.1163	12.6435	12.3321	12.3559
6p	28.405	131.15	0.5449	11.9597	11.5242	12.2368	11.9416	12.2072	11.1841	11.9507	11.9517

## Sheet: Tjan
Sample	Depth	Age_ka	Age_error_1sigma	MAT	WA	WAPLS	MLRC	BRT	RF	Median	Median_smooth
901-16	15.76	117.371	0.2509	-12.2936	-5.67075	-8.14098	-3.92775	-10.0886	-8.54556	-8.34327	-8.20991
901-15	15.8	117.428	0.2509	-8.62241	-5.4181	-6.95282	-3.8405	-11.1445	-12.0485	-7.78761	-9.14825
901-14	15.84	117.486	0.2509	-21.237	-10.0089	-12.9502	-19.5234	-17.2572	-16.9456	-17.1014	-10.0866
901-13	15.86	117.514	0.2533	-8.7035	-12.0164	-10.3759	-11.9045	-8.84594	-8.02252	-9.61091	-10.5558
901-12	15.89	117.558	0.2607	-11.9663	-12.9223	-11.3836	-12.628	-11.8517	-9.36327	-11.909	-10.5278
901-11	15.955	117.651	0.2768	-8.83405	-8.7544	-11.7618	-10.0711	-10.9482	-9.06433	-9.56771	-10.4672
901-10	15.98	117.687	0.2829	-11.9387	-12.8427	-9.78473	-12.1527	-11.999	-9.46187	-11.9688	-10.4439
459	15.98	117.687	0.2829	-11.323	-8.74784	-9.56554	-9.82436	-10.6594	-8.08715	-9.69495	-10.4439
458	15.995	117.709	0.2866	-8.32822	-11.4148	-10.166	-13.4592	-11.7217	-10.7911	-11.1029	-10.6017
456	16.03	117.759	0.2953	-8.28028	-11.2267	-10.0098	-12.1741	-10.6273	-10.654	-10.6406	-10.9699
454	16.07	117.816	0.3051	-14.8911	-12.576	-10.4794	-14.8691	-12.1871	-12.1611	-12.3815	-11.3908
452	16.11	117.874	0.315	-12.7963	-11.2109	-9.63629	-15.1667	-11.01	-8.69629	-11.1105	-11.3047
450	16.155	117.939	0.3261	-12.9625	-11.1908	-10.2527	-15.2755	-9.97693	-11.5583	-11.3745	-11.2078
447	16.21	118.018	0.3397	-10.713	-10.8313	-9.96823	-12.6076	-10.9989	-11.8504	-10.9151	-10.8806
446	16.235	118.054	0.3458	-8.33167	-10.6299	-9.56609	-11.9326	-11.2442	-10.595	-10.6125	-10.7319
442	16.33	118.19	0.3692	-7.95113	-10.464	-9.45539	-10.9826	-10.1183	-11.1838	-10.2911	-9.88131
440	16.37	118.248	0.3791	-8.77532	-8.83506	-9.19686	-10.16	-8.7199	-8.00886	-8.80519	-9.9047
437	16.43	118.334	0.3899	-8.97405	-9.73017	-9.67676	-11.1166	-8.73637	-7.98195	-9.32541	-9.93979
434	16.49	118.421	0.3998	-12.5295	-11.2761	-9.81585	-12.6251	-12.1192	-11.8875	-12.0034	-10.2804
432	16.53	118.478	0.4063	-10.334	-9.52195	-9.30628	-10.562	-10.6223	-11.6203	-10.448	-10.5075
428	16.59	118.565	0.4161	-12.0392	-10.1081	-9.99747	-12.2943	-9.82137	-10.5722	-10.3402	-10.3503
426	16.63	118.622	0.4226	-9.07975	-10.6705	-9.87279	-11.657	-8.43881	-7.91864	-9.47627	-10.2454
424	16.67	118.68	0.4292	-9.54591	-12.0114	-11.3396	-12.8129	-10.7313	-9.931	-11.0354	-10.1952
421	16.73	118.766	0.439	-9.97731	-9.75379	-9.06978	-10.7094	-10.3998	-8.71628	-9.86555	-10.1199
418	16.79	118.852	0.4488	-11.2284	-10.1293	-10.2926	-11.3444	-9.78163	-8.67828	-10.211	-9.77629
416	16.83	118.91	0.4553	-7.53664	-10.1564	-9.79317	-10.3554	-7.60002	-7.80559	-8.79938	-9.54721
413	16.89	118.996	0.4651	-10.4081	-8.59046	-9.22799	-9.94388	-9.64549	-9.0931	-9.43674	-9.78678
411	16.93	119.054	0.471	-8.71832	-10.8613	-10.5039	-11.367	-8.18006	-8.19934	-9.61109	-9.9465
409	16.97	119.111	0.4757	-8.94282	-12.4868	-11.1007	-12.1882	-11.2271	-10.6636	-11.1639	-9.89519
407	17.01	119.169	0.4804	-8.46569	-13.0319	-11.664	-12.6089	-9.72397	-9.00931	-10.694	-9.84388
406	17.03	119.197	0.4828	-8.33809	-13.499	-10.6825	-12.3941	-11.8374	-11.1546	-11.496	-9.81822
405	17.05	119.226	0.4852	-11.9679	-9.41583	-8.95962	-10.3694	-7.52885	-7.24054	-9.18773	-9.79257
404	17.07	119.255	0.4876	-7.34815	-7.91041	-8.52703	-8.56287	-6.73912	-6.72958	-7.62928	-9.89595
403	17.09	119.284	0.4899	-9.60534	-12.7308	-10.6929	-12.3818	-8.77943	-8.6382	-10.1491	-9.99933
402	17.11	119.313	0.4923	-9.74914	-10.0934	-9.40065	-10.8198	-10.3578	-8.80021	-9.92127	-10.1027
401	17.13	119.341	0.4947	-9.69117	-10.9913	-10.0009	-12.2039	-11.6481	-10.4277	-10.7095	-10.2061
400	17.15	119.37	0.497	-10.8317	-10.1412	-9.28846	-11.3149	-10.1632	-8.47378	-10.1522	-10.3095
398	17.19	119.428	0.5018	-12.2185	-9.4711	-9.20131	-10.8855	-11.1295	-9.64423	-10.2649	-10.3882
397	17.21	119.456	0.5041	-10.225	-12.2689	-10.7442	-11.8227	-11.2921	-10.7962	-11.0441	-10.4275
396	17.23	119.485	0.5065	-9.2488	-10.5644	-10.6335	-11.5629	-8.34542	-8.51482	-9.90657	-10.4669
395	17.25	119.514	0.5089	-10.6613	-10.8514	-10.0763	-11.5704	-10.9078	-10.4668	-10.7564	-10.5063
393	17.29	119.571	0.5136	-9.78663	-11.1822	-9.99559	-11.5929	-11.9762	-9.41392	-10.5889	-10.4064
392	17.31	119.6	0.516	-11.4153	-11.762	-10.4145	-12.1505	-10.7847	-9.44914	-11.1	-10.3565
391	17.33	119.629	0.5184	-10.1857	-11.7832	-9.29139	-12.1876	-10.0401	-8.65297	-10.1129	-10.3066
389	17.37	119.687	0.5231	-10.6799	-9.7336	-9.69005	-16.5828	-11.1351	-11.4382	-10.9075	-10.2068
388	17.39	119.715	0.5255	-8.28662	-8.38474	-8.8295	-20.8987	-9.96811	-10.8157	-9.39881	-10.3255
386	17.43	119.773	0.5302	-10.2147	-12.2049	-9.9873	-12.0091	-9.47605	-9.02491	-10.101	-10.5628
385	17.45	119.802	0.5325	-13.3954	-12.2884	-9.9721	-11.6108	-10.7209	-9.20865	-11.1658	-10.6814
384	17.47	119.83	0.5344	-13.3011	-12.4572	-9.55713	-12.0663	-12.7366	-12.221	-12.3391	-10.8001
383	17.49	119.859	0.5362	-12.4507	-12.6488	-10.0018	-11.5447	-10.1098	-9.55916	-10.8272	-10.9187
381	17.53	119.917	0.5399	-10.7818	-11.3393	-9.80951	-11.7233	-9.69158	-9.83495	-10.3084	-10.879
379	17.57	119.974	0.5435	-11.4238	-11.9293	-10.8299	-11.9345	-10.7122	-9.57225	-11.1268	-10.8393
376	17.63	120.061	0.549	-11.2997	-11.2473	-10.6635	-11.7453	-9.23839	-9.76133	-10.9554	-11.0186
374	17.67	120.118	0.5527	-8.52381	-11.806	-11.2173	-12.6039	-10.9444	-9.74144	-11.0808	-11.1382
371	17.73	120.204	0.5582	-12.3435	-12.3777	-9.9094	-12.6576	-11.1776	-9.97917	-11.7605	-11.1391
369	17.77	120.262	0.5619	-10.1399	-10.8495	-10.0056	-11.7479	-9.45036	-9.32768	-10.0727	-11.1396
366	17.83	120.348	0.5674	-13.3661	-11.7992	-9.80813	-12.2931	-11.139	-10.1144	-11.4691	-11.5402
361	17.93	120.492	0.5766	-13.1018	-12.7852	-10.4589	-12.6403	-12.4341	-11.1883	-12.5372	-11.8671
356	18.03	120.636	0.585	-12.3069	-13.1519	-10.5054	-12.0651	-11.0525	-10.1008	-11.5588	-11.908
351	18.13	120.78	0.5925	-13.7425	-12.2076	-9.50644	-11.6715	-13.2359	-10.7224	-11.9396	-11.4692
349	18.17	120.837	0.5955	-12.141	-12.525	-10.06	-11.7526	-10.5986	-9.69316	-11.1756	-11.2599
346	18.23	120.924	0.6	-12.4756	-12.5501	-9.70887	-11.8814	-10.4618	-9.23792	-11.1716	-10.9458
344	18.27	120.981	0.603	-14.2266	-10.2186	-8.49551	-10.7077	-8.6429	-7.55236	-9.43074	-11.0032
341	18.33	121.068	0.6075	-13.5875	-13.866	-10.5678	-12.2842	-11.9661	-11.1222	-12.1251	-11.0892
339	18.37	121.125	0.6106	-11.9135	-13.7857	-10.3692	-12.3067	-10.3778	-9.63457	-11.1456	-11.1067
336	18.43	121.211	0.6151	-10.8883	-12.7364	-9.55241	-11.7421	-10.2694	-9.73264	-10.5788	-11.1331
334	18.47	121.269	0.6181	-10.8385	-13.0632	-9.56271	-12.1077	-12.6042	-9.98217	-11.4731	-11.3163
330	18.53	121.355	0.6226	-12.5984	-11.6356	-9.81998	-11.9715	-10.7328	-9.99212	-11.1842	-11.5913
328	18.57	121.413	0.6252	-12.1198	-13.5061	-10.0628	-12.4366	-12.1479	-10.2027	-12.1339	-11.8443
325	18.63	121.499	0.6288	-13.791	-12.5308	-9.78606	-12.1678	-12.3009	-11.97	-12.2343	-12.2239
323	18.67	121.557	0.6312	-12.3555	-13.4577	-10.248	-12.3388	-13.2961	-13.1066	-12.7311	-12.1733
320	18.73	121.643	0.6348	-11.0493	-13.52	-10.0209	-12.183	-11.991	-10.0188	-11.5201	-12.0974
318	18.77	121.701	0.6371	-12.4569	-13.2897	-10.1125	-12.3876	-12.4735	-10.4651	-12.4222	-11.8521
315	18.83	121.787	0.6407	-13.5322	-12.4501	-9.72039	-12.1026	-10.5466	-9.29881	-11.3246	-11.4841
313	18.87	121.844	0.6431	-11.417	-12.7264	-9.67508	-11.6407	-9.94849	-9.96226	-10.6896	-11.623
310	18.93	121.931	0.6467	-12.0058	-13.3727	-9.57627	-11.8992	-12.0632	-9.88381	-11.9525	-11.8313
308	18.97	121.988	0.6491	-12.9022	-12.3496	-9.2085	-11.7684	-13.2275	-10.7032	-12.059	-12.1664
305	19.03	122.075	0.6526	-13.3357	-13.2348	-9.75242	-12.1038	-15.209	-13.5475	-13.2852	-12.6689
302	19.09	122.161	0.6562	-12.9321	-13.9199	-10.5366	-12.5974	-13.4426	-10.7985	-12.7648	-12.5372
300	19.13	122.218	0.6583	-13.1662	-13.468	-10.0194	-12.1315	-14.0895	-12.409	-12.7876	-12.4494
298	19.17	122.276	0.6599	-11.9141	-14.3333	-9.82415	-12.0916	-11.5647	-10.7333	-11.7394	-12.2384
295	19.23	122.362	0.6624	-12.2047	-12.2028	-9.63099	-11.7095	-11.634	-9.47945	-11.6717	-11.9217
293	19.27	122.42	0.664	-12.6382	-12.7193	-9.44565	-11.9377	-11.5192	-10.2825	-11.7284	-12.2286
290	19.33	122.506	0.6665	-14.4672	-13.8215	-10.394	-12.7719	-14.5902	-10.817	-13.2967	-12.6889
288	19.37	122.564	0.6681	-14.4161	-13.4631	-9.89177	-12.4427	-13.3858	-10.9179	-12.9143	-12.6886
285	19.43	122.65	0.6706	-14.7423	-14.9645	-10.5465	-13.1985	-13.207	-10.5896	-13.2027	-12.6881
283	19.47	122.708	0.6722	-14.258	-13.2827	-9.76879	-12.5046	-11.9606	-9.87132	-12.2326	-12.4125
279	19.53	122.794	0.6747	-12.7087	-12.5623	-9.90066	-11.9518	-11.5031	-9.47495	-11.7274	-11.9991
276	19.59	122.88	0.6772	-12.4674	-12.9614	-9.16183	-11.8329	-11.3322	-9.86246	-11.5825	-11.9366
274	19.63	122.938	0.6788	-13.7766	-13.5847	-10.0231	-12.8222	-13.8326	-13.6559	-13.6203	-11.8949
272	19.67	122.995	0.6804	-12.6339	-11.5273	-9.02892	-11.3815	-10.7398	-9.14874	-11.0607	-11.9556
269	19.73	123.082	0.6823	-13.4546	-13.8042	-10.4771	-12.426	-12.4061	-10.2188	-12.4161	-12.0467
267	19.77	123.139	0.6835	-13.5228	-12.129	-9.24762	-11.8493	-12.7166	-10.4396	-11.9892	-12.0876
264	19.83	123.225	0.6853	-13.1726	-13.1581	-9.85838	-12.2762	-12.9029	-12.069	-12.5895	-12.1488
262	19.87	123.283	0.6865	-14.3446	-12.5191	-9.55728	-12.1753	-11.9374	-9.65985	-12.0563	-11.7443
258	19.95	123.398	0.6889	-13.1278	-11.3598	-9.47084	-11.8812	-10.7011	-10.2031	-11.0305	-10.9352
256	19.99	123.456	0.69	-12.34	-11.2348	-8.12787	-10.9788	-8.56075	-7.97032	-9.76979	-11.0853
254	20.03	123.513	0.6912	-11.3223	-11.6412	-9.43725	-11.5918	-8.41899	-9.80174	-10.562	-11.2353
252	20.07	123.571	0.6924	-12.6049	-11.7811	-9.32021	-11.5723	-11.7322	-9.97505	-11.6523	-11.3853
249	20.13	123.657	0.6942	-14.3122	-12.8727	-9.77289	-12.6102	-11.9153	-10.3805	-12.2628	-11.9491
247	20.17	123.714	0.6954	-13.0348	-13.0804	-9.569	-12.2357	-13.0548	-12.9229	-12.9789	-12.325
244	20.23	123.801	0.6972	-13.2199	-12.345	-9.62633	-11.8898	-11.7557	-12.6064	-12.1174	-12.2545
242	20.27	123.858	0.6984	-13.1162	-12.3206	-9.02479	-11.7473	-11.0705	-9.32066	-11.4089	-12.2075
239	20.33	123.945	0.7005	-13.3659	-13.3969	-9.20811	-12.4282	-14.1421	-12.5914	-12.9786	-12.3958
237	20.37	124.002	0.7018	-12.1196	-12.6427	-9.04664	-11.9	-12.7772	-12.8841	-12.3811	-12.5214
234	20.43	124.089	0.7038	-12.8048	-13.1406	-9.5744	-12.3637	-12.2412	-9.98744	-12.3024	-12.7601
232	20.47	124.146	0.7052	-13.3429	-13.3372	-9.05294	-12.3099	-14.9345	-13.1666	-13.2519	-12.9192
228	20.735	124.527	0.7141	-13.3769	-13.8706	-9.32826	-12.3957	-13.3305	-13.2989	-13.3147	-12.9031
226	20.77	124.578	0.7153	-13.2507	-13.0613	-9.12759	-11.8734	-12.2826	-12.3284	-12.3055	-12.6019
223	20.83	124.664	0.7166	-12.4728	-11.9148	-9.16279	-11.6793	-10.5599	-9.69644	-11.1196	-12.0856
221	20.87	124.721	0.7165	-12.1802	-13.6314	-9.68778	-12.2866	-14.1669	-12.5833	-12.4349	-12.1474
218	20.93	124.808	0.7162	-13.1587	-11.9744	-8.66233	-11.4518	-11.6451	-12.0694	-11.8097	-12.2402
216	20.97	124.865	0.716	-13.2762	-12.8594	-8.91894	-12.0731	-12.7543	-12.6404	-12.6973	-12.3929
213	21.03	124.952	0.7158	-11.3754	-12.8624	-9.23906	-12.3415	-13.3514	-12.5465	-12.444	-12.6219
211	21.07	125.009	0.7156	-13.4593	-13.0072	-9.46872	-12.6122	-13.269	-10.2342	-12.8097	-12.7574
208	21.13	125.095	0.7154	-13.4618	-13.4206	-9.81134	-12.454	-13.4742	-12.869	-13.1448	-12.9607
205	21.19	125.182	0.7151	-13.534	-13.2477	-9.33738	-12.7151	-13.6616	-12.6011	-12.9814	-12.9215
203	21.23	125.239	0.7149	-14.6767	-14.4019	-10.0943	-13.2195	-13.101	-12.9377	-13.1603	-12.8954
201	21.27	125.297	0.7148	-13.4041	-12.5416	-8.94215	-12.2213	-13.3803	-12.2533	-12.3975	-13.001
198	21.33	125.383	0.7145	-12.1762	-13.2019	-10.1799	-12.8945	-14.0444	-13.0758	-12.9852	-13.1593
196	21.37	125.441	0.7143	-15.4943	-13.7799	-10.0924	-13.1714	-14.7386	-13.905	-13.8425	-13.4242
193	21.43	125.527	0.7128	-13.3859	-13.3329	-10.5896	-13.2423	-13.7993	-13.3737	-13.3533	-13.8216
191	21.47	125.585	0.7116	-14.5196	-14.877	-10.5305	-13.752	-16.8713	-14.6709	-14.5953	-13.7654
188	21.53	125.671	0.7099	-14.5652	-14.5081	-10.2613	-13.3409	-14.1656	-13.5533	-13.8594	-13.6812
186	21.575	125.736	0.7086	-13.874	-13.1859	-9.23516	-12.4017	-13.9644	-12.6257	-12.9058	-13.4892
183	21.63	125.815	0.707	-13.5822	-14.1063	-10.3654	-12.9926	-14.0819	-13.4343	-13.5082	-13.2545
181	21.67	125.872	0.7059	-13.8146	-13.7344	-9.4493	-12.6164	-14.1015	-12.8758	-13.3051	-13.3304
178	21.73	125.959	0.7041	-13.5279	-12.213	-9.43205	-12.0519	-12.3125	-12.7305	-12.2628	-13.4441
176	21.77	126.016	0.703	-14.8734	-14.5367	-10.1536	-13.3494	-16.1721	-14.1448	-14.3408	-13.5121
173	21.83	126.102	0.7012	-14.1254	-14.5187	-9.82821	-12.9923	-14.5568	-13.4014	-13.7634	-13.614
170	21.89	126.189	0.6995	-13.1654	-13.3078	-9.83266	-12.8407	-15.0333	-13.1985	-13.182	-13.3927
168	21.93	126.246	0.6983	-13.33	-14.38	-10.0182	-13.1213	-14.8086	-12.9066	-13.2256	-13.2452
166	21.97	126.304	0.6973	-13.9267	-13.5928	-9.21786	-12.4572	-13.8811	-13.2998	-13.4463	-13.1278
163	22.03	126.39	0.6958	-13.7759	-12.1808	-9.28877	-12.3052	-12.9087	-11.9977	-12.243	-12.9516
161	22.07	126.448	0.6948	-13.8124	-13.4378	-9.37201	-12.744	-14.1231	-12.756	-13.0969	-12.9392
158	22.13	126.534	0.6932	-13.1932	-13.9738	-9.73759	-12.7144	-13.7083	-13.089	-13.1411	-12.9205
156	22.17	126.592	0.6922	-12.3702	-13.6968	-9.8731	-12.4888	-15.5638	-12.8295	-12.6591	-13.1206
153	22.23	126.678	0.6907	-12.7775	-15.2202	-10.8188	-13.1123	-15.1798	-12.9184	-13.0154	-13.4209
151	22.27	126.735	0.6897	-15.3912	-14.4036	-10.6965	-13.5487	-15.8071	-14.1823	-14.293	-13.6244
148	22.33	126.822	0.6882	-15.0986	-14.1315	-9.45473	-12.9057	-15.3422	-13.9744	-14.0529	-13.9298
145	22.39	126.908	0.6867	-15.2815	-13.7312	-10.4046	-12.9579	-14.3668	-13.6392	-13.6852	-14.1622
143	22.43	126.966	0.6856	-14.8753	-15.5673	-11.13	-13.3204	-16.1782	-13.8553	-14.3653	-14.3171
140	22.49	127.052	0.6841	-15.3025	-14.9088	-10.741	-13.4306	-16.5	-14.4099	-14.6594	-14.6732
138	22.53	127.109	0.6828	-15.1813	-16.0456	-12.7606	-15.1505	-17.2471	-15.5811	-15.3812	-14.9106
135	22.59	127.196	0.6803	-14.6227	-15.0609	-12.8493	-16.2212	-16.4312	-14.826	-14.9435	-14.9305
133	22.63	127.253	0.6787	-14.8142	-14.9838	-12.813	-17.531	-14.4057	-13.7873	-14.6099	-14.9437
130	22.69	127.34	0.6763	-15.8409	-15.2811	-12.0243	-15.1239	-16.0564	-14.5831	-15.2025	-14.8897
128	22.73	127.397	0.6746	-13.7799	-15.2133	-13.3277	-17.3514	-17.1582	-14.8734	-15.0433	-14.8537
125	22.79	127.483	0.6722	-14.0392	-14.0989	-12.1272	-15.085	-16.8452	-14.4248	-14.2618	-14.6578
123	22.83	127.541	0.6705	-15.048	-14.9376	-13.3028	-17.2457	-14.5528	-14.1915	-14.7452	-14.5272
120	22.89	127.627	0.6681	-13.723	-13.1395	-8.83185	-12.1846	-14.2342	-13.5544	-13.3469	-15.2509
118	22.93	127.685	0.6665	-16.2929	-17.1045	-14.4112	-17.6999	-18.2323	-15.8046	-16.6987	-15.7334
117	22.95	127.714	0.6656	-15.912	-15.9634	-12.741	-15.918	-16.1178	-15.0208	-15.915	-15.9746
116	22.97	127.742	0.6648	-15.2015	-14.9981	-12.3354	-15.9281	-15.468	-14.4601	-15.0998	-15.5936
115	22.99	127.771	0.664	-15.515	-15.7681	-12.3392	-15.996	-17.264	-15.0627	-15.6416	-15.2125
114	23.01	127.8	0.6632	-15.0962	-13.5523	-10.7454	-14.1185	-15.3123	-14.7549	-14.4367	-14.8315
113	23.03	127.829	0.6624	-14.8432	-15.5821	-13.5	-16.7994	-17.3177	-15.342	-15.4621	-14.4504
112	23.05	127.857	0.6616	-13.6243	-13.5486	-10.5622	-13.6204	-16.1354	-14.5968	-13.6223	-14.0694
110	23.09	127.915	0.6599	-13.3772	-13.2224	-9.94295	-12.6885	-15.8433	-13.7097	-13.2998	-14.4068
109	23.11	127.944	0.6591	-12.4741	-12.818	-10.4711	-13.6972	-11.1588	-11.1718	-11.8229	-14.5756
108	23.13	127.973	0.6583	-13.6649	-14.799	-13.5871	-17.5927	-16.1116	-14.3116	-14.5553	-14.7443
107	23.15	128.001	0.6575	-13.565	-15.3213	-13.2937	-16.8521	-15.8185	-14.3748	-14.848	-14.913
105	23.19	128.059	0.6558	-14.8902	-16.2887	-14.1224	-17.63	-17.3651	-15.3302	-15.8095	-14.9777
104	23.21	128.088	0.655	-14.8699	-16.6441	-14.8342	-18.0919	-17.0276	-14.5565	-15.757	-15.0101
103	23.23	128.116	0.6542	-13.6652	-16.1304	-14.4998	-18.4597	-15.7869	-14.7588	-15.2729	-15.0424
102	23.25	128.145	0.6534	-13.1706	-14.8576	-12.8981	-17.0325	-17.6427	-15.0515	-14.9546	-15.0748
101	23.27	128.174	0.6526	-12.8592	-16.6215	-15.9252	-19.4011	-14.0979	-13.6664	-15.0115	-15.1071
100	23.29	128.203	0.6518	-14.605	-15.6858	-14.6265	-17.9465	-17.7952	-14.5294	-15.1562	-14.9378
99	23.31	128.232	0.6509	-14.4404	-15.3918	-14.8684	-18.5543	-17.2241	-15.6799	-15.5358	-14.7685
98	23.33	128.26	0.6501	-14.3444	-15.8769	-15.3159	-17.9383	-17.554	-14.5479	-15.5964	-14.5991
97	23.35	128.289	0.6493	-13.186	-14.5838	-14.8305	-18.5273	-17.109	-14.3838	-14.7072	-14.4298
96	23.37	128.318	0.6485	-13.5158	-14.4883	-16.371	-20.4165	-18.4231	-14.4822	-15.4296	-14.2605
95	23.39	128.347	0.6477	-13.8525	-11.6673	-14.5731	-17.2811	-16.2735	-13.9601	-14.2666	-14.0911
94	23.41	128.375	0.6469	-14.0104	-11.675	-12.3242	-13.3354	-13.735	-12.4567	-12.896	-13.9436
93	23.43	128.404	0.646	-13.9274	-11.909	-11.554	-13.1508	-14.318	-12.5229	-12.8368	-13.796
92	23.45	128.433	0.6452	-14.9476	-13.8326	-10.2702	-13.0052	-15.1394	-13.4655	-13.6491	-13.6484
90	23.49	128.49	0.6436	-15.4406	-13.3494	-9.26831	-12.6339	-14.0457	-12.996	-13.1727	-13.3533
87	23.55	128.577	0.6411	-13.6656	-13.3009	-10.7832	-13.4217	-14.1471	-14.0808	-13.5437	-13.3167
85	23.59	128.634	0.6395	-13.8219	-13.3114	-9.0425	-12.3517	-13.9731	-12.8504	-13.0809	-13.2923
83	23.63	128.692	0.6378	-13.8878	-13.4797	-9.64792	-12.777	-14.3429	-12.772	-13.1283	-13.5086
80	23.69	128.778	0.6354	-14.7295	-13.7725	-10.6077	-13.5219	-14.4989	-14.0133	-13.8929	-13.833
78	23.73	128.836	0.6337	-15.6794	-13.2068	-10.451	-14.2966	-15.7266	-14.5083	-14.4025	-13.9333
75	23.79	128.922	0.6313	-14.8992	-14.0206	-11.1475	-13.9632	-14.9749	-14.2627	-14.1416	-14.0839
73	23.83	128.98	0.6296	-13.832	-13.9894	-10.6295	-13.8837	-14.9565	-14.1409	-13.9365	-13.8441
70	23.89	129.066	0.6272	-14.8923	-13.4848	-10.288	-13.1596	-14.8176	-13.9973	-13.741	-13.4844
68	23.93	129.123	0.6255	-13.8549	-13.1934	-9.40914	-12.612	-14.4247	-12.5256	-12.9027	-13.4251
65	23.99	129.21	0.6231	-11.3291	-13.0297	-9.69522	-12.5928	-13.398	-13.1929	-12.8112	-13.3362
63	24.03	129.267	0.6214	-15.122	-14.5431	-10.7173	-14.2882	-17.1996	-15.6029	-14.8326	-13.473
61	24.07	129.325	0.6198	-13.5569	-12.8527	-9.69761	-12.3183	-13.3914	-13.127	-12.9898	-13.6098
58	24.13	129.411	0.6139	-13.6853	-15.284	-10.9027	-13.6093	-15.9682	-14.0122	-13.8487	-13.9478
55	24.19	129.497	0.6078	-14.6001	-14.6612	-10.7103	-13.7008	-15.7509	-14.6185	-14.6093	-14.2857
53	24.23	129.555	0.6038	-15.1403	-14.1372	-10.08	-13.5112	-14.5467	-14.413	-14.2751	-14.338
50	24.29	129.641	0.5978	-15.1002	-14.683	-10.9505	-14.1963	-16.5505	-15.1166	-14.8916	-14.4164
48	24.33	129.699	0.5937	-15.133	-13.6728	-10.4256	-13.4918	-15.353	-14.3719	-14.0223	-13.5682
46	24.37	129.756	0.5897	-13.8984	-10.3552	-7.77857	-10.7531	-8.54122	-10.6527	-10.504	-12.72
45	24.39	129.785	0.5877	-12.0835	-11.1719	-8.15831	-11.3764	-11.6629	-12.0798	-11.5196	-12.2959
43	24.43	129.843	0.5836	-13.7186	-12.8039	-8.89129	-12.14	-13.247	-12.7506	-12.7773	-12.4331
40	24.49	129.929	0.5776	-12.9108	-11.7686	-8.82007	-11.5513	-13.5615	-12.989	-12.3397	-12.6388
38	24.545	130.008	0.572	-13.6536	-12.372	-10.6796	-13.7634	-13.4178	-12.3056	-12.8949	-12.7022
37	24.565	130.037	0.57	-13.1966	-13.9842	-13.1074	-16.5937	-12.7615	-12.7085	-13.152	-12.7253
34	24.625	130.123	0.564	-13.7943	-11.6641	-8.91597	-11.9589	-12.881	-12.5194	-12.2391	-12.7946
32	24.665	130.181	0.5599	-12.234	-12.9901	-13.0959	-17.4124	-10.2353	-9.33389	-12.6121	-12.8408
29	24.725	130.267	0.5537	-14.858	-14.1667	-13.711	-17.687	-12.9877	-13.301	-13.9389	-13.4081
26	24.785	130.353	0.5474	-11.6772	-16.6363	-16.9056	-21.1201	-11.0435	-13.1818	-14.909	-13.9754
24	24.825	130.411	0.5433	-8.83125	-11.1944	-11.6143	-14.8248	-10.3036	-12.0837	-11.4043	-13.948
21	24.885	130.497	0.5371	-11.8517	-15.5765	-16.1878	-19.711	-11.7114	-11.3702	-13.7141	-13.9068
19	24.925	130.555	0.5329	-11.7213	-16.6069	-17.0957	-21.4417	-12.3778	-12.5201	-14.5635	-13.9491
16	24.985	130.641	0.5267	-11.1136	-12.2872	-13.708	-19.684	-13.1954	-12.4439	-12.8196	-14.0126
14	25.025	130.699	0.5225	-17.9064	-9.93691	-14.1621	-20.6559	-13.6545	-12.417	-13.9083	-14.6386
12	25.065	130.756	0.5184	-14.5815	-15.031	-17.1234	-22.6567	-15.3809	-15.1326	-15.2568	-15.2645
9	25.125	130.842	0.5122	-21.6695	-9.0234	-13.8504	-21.7803	-20.1761	-17.0065	-18.5913	-15.3046
5	25.205	130.903	0.508	-13.6129	-14.586	-16.422	-22.1464	-15.9932	-15.7108	-15.852	-15.8878
2	25.3775	130.916	0.5082	-16.0641	-16.2491	-17.1136	-22.2441	-20.2444	-16.4947	-16.8041	-16.8007
1p	25.805	130.949	0.5095	-18.2599	-12.2367	-15.2455	-22.5755	-19.3467	-17.0348	-17.6473	-17.1668
2p	26.285	130.986	0.5126	-20.8715	-11.667	-15.9644	-22.744	-17.4497	-15.8266	-16.707	-16.7604
4p	27.255	131.061	0.5237	-13.8333	-13.8303	-13.8211	-21.5105	-18.5285	-16.4941	-15.1637	-15.6685
6p	28.405	131.15	0.5449	-14.7929	-12.5495	-15.236	-21.9059	-16.8025	-13.989	-15.0144	-14.8096
