# Supplementary material for: Abrupt high-latitude climate events and decoupled seasonal trends during the Eemian
Source: Nat Commun. 2018 Jul 20;9:2851. doi: 10.1038/s41467-018-05314-1 (PMC6054633; doi:10.1038/s41467-018-05314-1)
Supplement: Supplementary file 5 — Supplementary Data 2 [file 41467_2018_5314_MOESM5_ESM.r]

#######################################################################
#                        SUPPLEMENTARY CODE                           #
#                                                                     #
# Salonen JS, Helmens KF, Brendryen J, Kuosmanen N, V�liranta M,      # 
# Goring S, Korpela M, Kylander M, Philip A, Plikk A, Renssen H,      #
# Luoto M (2018) Abrupt high-latitude climate events and decoupled    #
# seasonal trends during the Eemian. Nature Communications, in press. #
#                                                                     #
# This file includes the R code for palaeoclimate reconstruction      #
# based on the fossil pollen data (see Supplementary Data file).      #
#######################################################################

library (rioja)
library (randomForest)
library (gbm)
library (palaeoSig)
library (rworldmap)

###############
#  LOAD DATA  #
###############

# Import data from Excel (through clipboard)

cal.spe <- read.table ("clipboard", header=TRUE)  # Calibration species data
cal.env <- read.table ("clipboard", header=TRUE)  # Calibration climate data
fos.spe <- read.table ("clipboard", header=TRUE)  # Eemian fossil data in percentages (taxonomy 
                                                  # harmonized with calibration data)
fos.dep <- read.table ("clipboard", header=TRUE)  # Eemian sample depths

# Remove taxa with <1% prevalance in the calibration data

rare.taxa <- colSums(cal.spe>0)/nrow(cal.spe) < 0.01
cal.spe <- cal.spe[,!rare.taxa]
fos.spe <- fos.spe[,!rare.taxa]                       
    
# NOTE ABOUT CROSS-VALIDATIONS:
# These can be run in with the "crossval" function of the "rioja" package 
# for WA, WA-PLS, MLRC and MAT.
# For RF and BRT the cross-validation loops have to be coded by hand; for
# an example code, see supplement to Salonen et al. 2016 (Holocene 26:1040-1048)

#############################
#      RECONSTRUCTIONS      #
#############################

mat.tjul <- MAT (x=cal.env$Tjul, y=cal.spe, k=5, lean=FALSE)    # MAT Tjul
eem.tjul.mat <- predict (mat.tjul, newdata=fos.spe)

mat.tjan <- MAT (x=cal.env$Tjan, y=cal.spe, k=5, lean=FALSE)    # MAT Tjan
eem.tjan.mat <- predict (mat.tjan, newdata=fos.spe)

wa.tjul <- WA(x=cal.env$Tjul, y=cal.spe, mono=TRUE, tolDW=TRUE) # WA Tjul
eem.tjul.wa <- predict (wa.tjul, newdata=fos.spe)

wa.tjan <- WA(x=cal.env$Tjan, y=cal.spe, mono=TRUE, tolDW=TRUE) # WA Tjan
eem.tjan.wa <- predict (wa.tjan, newdata=fos.spe)

wapls.tjul <- WAPLS(x=cal.env$Tjul, y=cal.spe)                  # WA-PLS Tjul
eem.tjul.wapls <- predict (wapls.tjul, newdata=fos.spe)

wapls.tjan <- WAPLS(x=cal.env$Tjan, y=cal.spe)                  # WA-PLS Tjan
eem.tjan.wapls <- predict (wapls.tjan, newdata=fos.spe)

mlrc.tjul <- MLRC (x=cal.env$Tjul, y=cal.spe/100)               # MLRC Tjul
eem.tjul.mlrc <- predict (mlrc.tjul, newdata=fos.spe/100)

mlrc.tjan <- MLRC (x=cal.env$Tjan, y=cal.spe/100)               # MLRC Tjan
eem.tjan.mlrc <- predict (mlrc.tjan, newdata=fos.spe/100)

brt.formula <- as.formula(paste ("Tjul", "~", paste(colnames(cal.spe), collapse=" + ")))  # BRT Tjul
brt.tjul <- gbm(brt.formula, distribution="gaussian", n.trees=3000, shrinkage=0.025, interaction.depth=4, bag.fraction=0.5, cv.folds=4, verbose=FALSE, data=cbind(cal.env, cal.spe), n.cores=4)
brt.ntrees <- gbm.perf(brt.tjul, method="cv",plot.it=FALSE)
eem.tjul.brt <- predict(brt.tjul, fos.spe, brt.ntrees, type="response")

brt.formula <- as.formula(paste ("Tjan", "~", paste(colnames(cal.spe), collapse=" + ")))  # BRT Tjan
brt.tjan <- gbm(brt.formula, distribution="gaussian", n.trees=3000, shrinkage=0.025, interaction.depth=4, bag.fraction=0.5, cv.folds=4, verbose=FALSE, data=cbind(cal.env, cal.spe), n.cores=4)
brt.ntrees <- gbm.perf(brt.tjan, method="cv",plot.it=FALSE)
eem.tjan.brt <- predict(brt.tjan, fos.spe, brt.ntrees, type="response")

ranf.tjul <- randomForest (x=cal.spe, y=cal.env[,"Tjul"], ntree=100)   # Random forest Tjul
eem.tjul.ranf <- predict (ranf.tjul, fos.spe)

ranf.tjan <- randomForest (x=cal.spe, y=cal.env[,"Tjan"], ntree=100)   # Random forest Tjan
eem.tjan.ranf <- predict (ranf.tjan, fos.spe)

# Assemble reconstructions in data frames and export.

eem.tjul <- data.frame (eem.tjul.mat$fit[,2], eem.tjul.wa$fit[,6], eem.tjul.wapls$fit[,2], eem.tjul.mlrc, eem.tjul.brt, eem.tjul.ranf)
colnames (eem.tjul) <- c("MAT", "WA", "WA-PLS", "MLRC", "BRT", "RF")
eem.tjan <- data.frame (eem.tjan.mat$fit[,2], eem.tjan.wa$fit[,6], eem.tjan.wapls$fit[,3], eem.tjan.mlrc, eem.tjan.brt, eem.tjan.ranf)
colnames (eem.tjan) <- c("MAT", "WA", "WA-PLS", "MLRC", "BRT", "RF")

write.table (eem.tjul, file="clipboard", sep="\t")   # Export reconstruction to Excel (via clipboard)
write.table (eem.tjan, file="clipboard", sep="\t")

########################
# PLOT RECONSTRUCTIONS #
########################

# Tjul plot (individual methods + median)

plot (x=fos.dep[,1], y=eem.tjul[,1], type="lines", col="green", xlab="Depth (m)", ylab="Tjul (deg C)", ylim=range(eem.tjul))
lines (x=fos.dep[,1], y=eem.tjul[,2], col="blue")
lines (x=fos.dep[,1], y=eem.tjul[,3], col="red")
lines (x=fos.dep[,1], y=eem.tjul[,4], col="lightblue")
lines (x=fos.dep[,1], y=eem.tjul[,5], col="orange")
lines (x=fos.dep[,1], y=eem.tjul[,6], col="pink")
lines (x=fos.dep[,1], y=apply(eem.tjul, 1, median), col="black", lwd=2)
abline(h=13, lty="dashed") # Modern value

# Tjan plot (individual methods + median)

plot (x=fos.dep[,1], y=eem.tjan[,1], type="lines", col="green", xlab="Depth (m)", ylab="Tjan (deg C)", ylim=range(eem.tjan))
lines (x=fos.dep[,1], y=eem.tjan[,2], col="blue")
lines (x=fos.dep[,1], y=eem.tjan[,3], col="red")
lines (x=fos.dep[,1], y=eem.tjan[,4], col="lightblue")
lines (x=fos.dep[,1], y=eem.tjan[,5], col="orange")
lines (x=fos.dep[,1], y=eem.tjan[,6], col="pink")
lines (x=fos.dep[,1], y=apply(eem.tjan, 1, median), col="black", lwd=2)
abline(h=-12.5, lty="dashed") # Modern value

# Modern analogue distance plot

plot (x=fos.dep[,1], y=eem.tjul.mat$diagnostics[,"minD"], type="lines", col="grey", xlab="Depth (m)", ylab="Analogue distance", ylim=range(eem.tjul.mat$diagnostics[,"minD"]), lwd=2)
abline(h=5.05, lty="dashed")   # Mean value for late-Holocene samples

# Analogue locations plot

cal.lat <- read.table ("clipboard", header=TRUE)  # Calibration sample latitudes
cal.lon <- read.table ("clipboard", header=TRUE)  # Calibration sample longitudes
fos.grp <- read.table ("clipboard", header=TRUE)  # Pollen zonation for fossil samples

mat.lat <- MAT(y=cal.spe, x=cal.lat[,1], dist.method="sq.chord", k=5)
mat.lon <- MAT(y=cal.spe, x=cal.lon[,1], dist.method="sq.chord", k=5)
fos.lat.5 <- predict(mat.lat, newdata=fos.spe, k=5) 
fos.lon.5 <- predict(mat.lon, newdata=fos.spe, k=5)

worldmap <- getMap(resolution = "low")        
plot (worldmap, xlim=c(5,65), ylim=c(60,65))  
box()                                         
axis (1)
axis (2)
max.dist <- 10.12    # Max analogue distance for shown samples, to reduce clutter
samples.show <- fos.lat.5$diagnostics[,"minD"] < max.dist
points (x=cal.lon[,1], y=cal.lat[,1], pch=16, col="grey80")
points (x=fos.lon.5$fit[,2][samples.show], y=fos.lat.5$fit[,2][samples.show], col=rainbow(7)[fos.grp[,1]][samples.show], pch=fos.grp[,1][samples.show], cex=1.5)

#####################
# SIGNIFICANCE TEST #
#####################

Hill.N2.core(fos.spe) # Check effective number of taxa

fos.grp.subset <- 1:7 # Pollen zones to include in test

# Run tests for Tjul and Tjan

randomTF (spp=cal.spe, env=cal.env[,"Tjul",drop=FALSE], fos=fos.spe[fos.grp[,1] %in% fos.grp.subset,], n=999, fun=MAT, k=5, col=2)
randomTF (spp=cal.spe, env=cal.env[,"Tjan",drop=FALSE], fos=fos.spe[fos.grp[,1] %in% fos.grp.subset,], n=999, fun=MAT, k=5, col=2)

################################
# SPECIES RESPONSE DIAGNOSTICS #
################################

# Examine various species response information

wa.tjul$coefficients  # WA optima and 
wa.tjan$coefficients  # tolerances

summary (brt.tjul)    # BRT relative 
summary (brt.tjan)    # influence

colSums (cal.spe > 0)                   # Modern occurrences
100*colSums(cal.spe > 0)/nrow(cal.spe)  # Modern prevalence
colSums (fos.spe > 0)                   # Fossil occurrences
100*colSums (fos.spe > 0)/nrow(fos.spe) # Fossil prevalence

# Plot BRT partial dependence plots for 10 most important taxa

top.vars <- summary (brt.tjul) # Tjul
par (mfrow=c(2,5))
for (i in 1:10) {
   var.iter <- top.vars$var[i]
   var.iter.index <- which (var.iter == colnames(cal.spe))
   plot (brt.tjul, write.title=FALSE, i.var=var.iter.index, col="red")
}

top.vars <- summary (brt.tjan) # Tjan
par (mfrow=c(2,5))
for (i in 1:10) {
   var.iter <- top.vars$var[i]
   var.iter.index <- which (var.iter == colnames(cal.spe))
   plot (brt.tjan, write.title=FALSE, i.var=var.iter.index, col="red")
}
